# Supplementary material for: Hybridization is a recurrent evolutionary stimulus in wild yeast speciation
Source: Nat Commun. 2019 Feb 25;10:923. doi: 10.1038/s41467-019-08809-7 (PMC6389940; doi:10.1038/s41467-019-08809-7)
Supplement: Supplementary file 4 — Supplementary Data 1 [file 41467_2019_8809_MOESM4_ESM.xlsx]

## Sheet: SupplTable1
Data 1: Graphical location of strains from 5 groups in North America.
Strain Name*	Systematic Name	No	Mating_type	Genotype	Genetic_Group	Location_Sampled	Substrate_Sampled	Info	lon	lat
95-1-5AB	95-1-5A	1	Diploid	Wild	SpB	Saugatuck, Michigan, USA	Oak tree	Published in Leducq et al. 2016	-86.202	42.655
95-7-1DB	95-7-1D	2	Diploid	Wild	SpB	East Lansing, Michigan, USA	Bark - Oak tree	Published in Leducq et al. 2016	-84.4839	42.737
LL17-02C	LL2017-02	3	Diploid	Wild	SpC	Parc du Bic, QC	Bark - Mapple tree	Published in Leducq et al. 2016	-68.8049	48.3547
LL2011_001C	LL2011_001	4	Diploid	Wild	SpC	Quebec, Quebec, Canada	Bark - Oak tree	Published in Leducq et al. 2016	-71.208	46.8139
LL2011_002C	LL2011_002	5	Diploid	Wild	SpC	Cap Chat, Quebec, Canada	Bark - Mapple tree	Published in Leducq et al. 2016	-66.6857	49.0941
LL2011_003C	LL2011_003	6	Diploid	Wild	SpC	Cap Chat, Quebec, Canada	Bark - Mapple tree	Published in Leducq et al. 2016	-66.6857	49.0941
LL2011_004C	LL2011_004	7	Diploid	Wild	SpC	Cap Chat, Quebec, Canada	Slug - Fir tree	Published in Leducq et al. 2016	-66.6857	49.0941
LL2011_005Ci	LL2011_005	8	Diploid	Wild	SpC*	Ile d'Orleans, Quebec, Canada	Bark - Mapple tree	Published in Leducq et al. 2016	-70.9312	46.9295
LL2011_006Ci	LL2011_006	9	Diploid	Wild	SpC*	Ile d'Orleans, Quebec, Canada	Rotten apple	Published in Leducq et al. 2016	-70.9312	46.9295
LL2011_007C	LL2011_007	10	Diploid	Wild	SpC	Ile d'Orleans, Quebec, Canada	Bark - Mapple tree	Published in Leducq et al. 2016	-70.9312	46.9295
LL2011_008C	LL2011_008	11	Diploid	Wild	SpC	Ile d'Orleans, Quebec, Canada	Bark - Mapple tree	Published in Leducq et al. 2016	-70.9312	46.9295
LL2011_009C	LL2011_009	12	Diploid	Wild	SpC	Squatec, Quebec, Canada	Soil - Birch tree	Published in Leducq et al. 2016	-68.7192	47.8797
LL2011_011C	LL2011_011	13	Diploid	Wild	SpC	Squatec, Quebec, Canada	Bomblebee	Published in Leducq et al. 2016	-68.7192	47.8797
LL2011_012C	LL2011_012	14	Diploid	Wild	SpC	Station Dushesnay, Quebec, Canada	Bark - Mapple tree	Published in Leducq et al. 2016	-71.6415	46.8701
LL2012_001A	LL2012_001	15	Diploid	Wild	SpA	Hull, Quebec, Canada	Bark - Oak tree	Published in Leducq et al. 2016	-75.7134	45.4287
LL2012_002B	LL2012_002	16	Diploid	Wild	SpB	Pointe Platon, Quebec, Canada	Bark - Oak tree	Published in Leducq et al. 2016	-71.8594	46.6656
LL2012_002B	LL2012_002	17	Diploid	Wild	SpB	Pointe Platon, Quebec, Canada	Bark - Oak tree	Published in Leducq et al. 2016	-71.8594	46.6656
LL2012_004C	LL2012_004	18	Diploid	Wild	SpC	Cap Chat, Quebec, Canada	Bark - Mapple tree	Published in Leducq et al. 2016	-66.6857	49.0941
LL2012_005C	LL2012_005	19	Diploid	Wild	SpC	Cap Chat, Quebec, Canada	Bark - Birch tree	Published in Leducq et al. 2016	-66.6857	49.0941
LL2012_006C	LL2012_006	20	Diploid	Wild	SpC	Cap Chat, Quebec, Canada	Bark - Wild Cherry tree	Published in Leducq et al. 2016	-66.6857	49.0941
LL2012_007C	LL2012_007	21	Diploid	Wild	SpC	St Jean Port Joli, Quebec, Canada	Bark - Mapple tree	Published in Leducq et al. 2016	-70.2694	47.2154
LL2012_008C	LL2012_008	22	Diploid	Wild	SpC	Cap Chat, Quebec, Canada	Bark - Mapple tree	Published in Leducq et al. 2016	-66.6857	49.0941
LL2012_009B	LL2012_009	23	Diploid	Wild	SpB	Quebec, Quebec, Canada	Bark - Oak tree	Published in Leducq et al. 2016	-71.208	46.8139
LL2012_010C	LL2012_010	24	Diploid	Wild	SpC	Parc du Bic, Quebec, Canada	Bark - Mapple tree	Published in Leducq et al. 2016	-68.7546	48.3548
LL2012_012C	LL2012_012	25	Diploid	Wild	SpC	L'Anse au Griffon, Quebec, Canada	Bark - Mapple tree	Published in Leducq et al. 2016	-64.3062	48.9339
LL2012_014B	LL2012_014	26	Diploid	Wild	SpB	St Michel de Bellechasse, Quebec, Canada	Bark - Mapple tree	Published in Leducq et al. 2016	-70.9096	46.8554
LL2012_015B	LL2012_015	27	Diploid	Wild	SpB	Pointe Platon, Quebec, Canada	Bark - Oak tree	Published in Leducq et al. 2016	-71.8594	46.6656
LL2012_016Ci	LL2012_016	28	Diploid	Wild	SpC*	Pointe Platon, Quebec, Canada	Bark - Oak tree	Published in Leducq et al. 2016	-71.8594	46.6656
LL2012_018Ci	LL2012_018	29	Diploid	Wild	SpC*	Pointe Platon, Quebec, Canada	Bark - Oak tree	Published in Leducq et al. 2016	-71.8594	46.6656
LL2012_020Ci	LL2012_020	30	Diploid	Wild	SpC*	Pointe Platon, Quebec, Canada	Bark - Oak tree	Published in Leducq et al. 2016	-71.8594	46.6656
LL2012_021B	LL2012_021	31	Diploid	Wild	SpB	Pointe Platon, Quebec, Canada	Bark - Oak tree	Published in Leducq et al. 2016	-71.8594	46.6656
LL2012_022B	LL2012_022	32	Diploid	Wild	SpB	Saint Justin, Quebec, Canada	Bark - Oak tree	Published in Leducq et al. 2016	-73.0865	46.2534
LL2012_024B	LL2012_024	33	Diploid	Wild	SpB	Saint Justin, Quebec, Canada	Bark - Oak tree	Published in Leducq et al. 2016	-73.0865	46.2534
LL2012_025B	LL2012_025	34	Diploid	Wild	SpB	Sherbrooke, Quebec, Canada	Bark - Oak tree	Published in Leducq et al. 2016	-71.8824	45.401
LL2012_026A	LL2012_026	35	Diploid	Wild	SpA	Sherbrooke, Quebec, Canada	Bark - Mapple tree	Published in Leducq et al. 2016	-71.8824	45.401
LL2012_027C	LL2012_027	36	Diploid	Wild	SpC	Sherbrooke, Quebec, Canada	Bark - Mapple tree	Published in Leducq et al. 2016	-71.8824	45.401
LL2012_028B	LL2012_028	37	Diploid	Wild	SpB	Sherbrooke, Quebec, Canada	Bark - Mapple tree	Published in Leducq et al. 2016	-71.8824	45.401
LL2012_029B	LL2012_029	38	Diploid	Wild	SpB	St Thecle, Quebec, Canada	Moss on tree	Published in Leducq et al. 2016	-72.5069	46.8133
LL2012_030B	LL2012_030	39	Diploid	Wild	SpB	Vancouver, British Columbia, Canada	Bark - Mapple tree	Published in Leducq et al. 2016	-123.121	49.2827
LL2013_006C	LL2013_006	40	Diploid	Wild	SpC	Quebec, Quebec, Canada	Bark - Oak tree	Published in Leducq et al. 2016	-71.208	46.8139
LL2013_010Ci	LL2013_010	41	Diploid	Wild	SpC*	Quebec, Quebec, Canada	Bark - Oak tree	Published in Leducq et al. 2016	-71.208	46.8139
LL2013_012Ci	LL2013_012	42	Diploid	Wild	SpC*	Quebec, Quebec, Canada	Soil - Oak tree	Published in Leducq et al. 2016	-71.208	46.8139
LL2013_025B	LL2013_025	43	Diploid	Wild	SpB	Rockport, Massachusetts, USA	Bark - Oak tree	Published in Leducq et al. 2016	-70.6204	42.6557
LL2013_027B	LL2013_027	44	Diploid	Wild	SpB	Biddeford, Maine, USA	Bark - Oak tree	Published in Leducq et al. 2016	-70.4534	43.4926
LL2013_028B	LL2013_028	45	Diploid	Wild	SpB	Biddeford, Maine, USA	Bark - Oak tree	Published in Leducq et al. 2016	-70.4534	43.4926
LL2013_029B	LL2013_029	46	Diploid	Wild	SpB	Biddeford, Maine, USA	Bark - Oak tree	Published in Leducq et al. 2016	-70.4534	43.4926
LL2013_030B	LL2013_030	47	Diploid	Wild	SpB	Biddeford, Maine, USA	Bark - Oak tree	Published in Leducq et al. 2016	-70.4534	43.4926
LL2013_041B	LL2013_041	48	Diploid	Wild	SpB	Woburn, Massachusetts, USA	Bark - Oak tree	Published in Leducq et al. 2016	-71.1523	42.4793
LL2013_043B	LL2013_043	49	Diploid	Wild	SpB	Woburn, Massachusetts, USA	Bark - Oak tree	Published in Leducq et al. 2016	-71.1523	42.4793
LL2013_049B	LL2013_049	50	Diploid	Wild	SpB	Rockport, Massachusetts, USA	Bark - Oak tree	Published in Leducq et al. 2016	-70.6204	42.6557
LL2013_050B	LL2013_050	51	Diploid	Wild	SpB	Woburn, Massachusetts, USA	Bark - Oak tree	Published in Leducq et al. 2016	-71.1523	42.4793
LL2013_051B	LL2013_051	52	Diploid	Wild	SpB	Woburn, Massachusetts, USA	Bark - Oak tree	Published in Leducq et al. 2016	-71.1523	42.4793
LL2013_055B	LL2013_055	53	Diploid	Wild	SpB	Rockport, Massachusetts, USA	Bark - Oak tree	Published in Leducq et al. 2016	-70.6204	42.6557
LL2013_056B	LL2013_056	54	Diploid	Wild	SpB	Rockport, Massachusetts, USA	Bark - Oak tree	Published in Leducq et al. 2016	-70.6204	42.6557
LL2013_143B	LL2013_143	55	Diploid	Wild	SpB	Sherbrooke, Quebec, Canada	Bark - Oak tree	Published in Leducq et al. 2016	-71.8824	45.401
LL2013_146C	LL2013_146	56	Diploid	Wild	SpC	Lac Temiscouata, Quebec, Canada	Bark - Cedar tree	Published in Leducq et al. 2016	-68.8171	47.668
LL2013_152C	LL2013_152	57	Diploid	Wild	SpC	Mont Ste Anne, Quebec, Canada	Bark - Mapple tree	Published in Leducq et al. 2016	-70.9049	47.0754
LL2013_158C	LL2013_158	58	Diploid	Wild	SpC	Mont Ste Anne, Quebec, Canada	Bark - Birch tree	Published in Leducq et al. 2016	-70.9049	47.0754
LL2013_166C	LL2013_166	59	Diploid	Wild	SpC	Mont Ste Anne, Quebec, Canada	Bark - Mapple tree	Published in Leducq et al. 2016	-70.9049	47.0754
LL2013_183B	LL2013_183	60	Diploid	Wild	SpB	Oak Point Provincial Parc, New Brunswick, Canada	Bark - Quercus rubra	Published in Leducq et al. 2016	-66.0849	45.5091
LL2013_200C	LL2013_200	61	Diploid	Wild	SpC	Orford sur le lac, Quebec, Canada	Bark - Mapple tree	Published in Leducq et al. 2016	-72.2777	45.3012
LL2013_201C	LL2013_201	62	Diploid	Wild	SpC	Orford sur le lac, Quebec, Canada	Bark - Mapple tree	Published in Leducq et al. 2016	-72.2777	45.3012
LL2013_202C	LL2013_202	63	Diploid	Wild	SpC	Orford sur le lac, Quebec, Canada	Bark - Mapple tree	Published in Leducq et al. 2016	-72.2777	45.3012
LL2013_204C	LL2013_204	64	Diploid	Wild	SpC	Orford sur le lac, Quebec, Canada	Bark - Mapple tree	Published in Leducq et al. 2016	-72.2777	45.3012
LL2013_205C	LL2013_205	65	Diploid	Wild	SpC	Orford sur le lac, Quebec, Canada	Bark - Mapple tree	Published in Leducq et al. 2016	-72.2777	45.3012
LL2013_206C	LL2013_206	66	Diploid	Wild	SpC	Orford sur le lac, Quebec, Canada	Bark - Mapple tree	Published in Leducq et al. 2016	-72.2777	45.3012
LL2013_207C	LL2013_207	67	Diploid	Wild	SpC	Orford sur le lac, Quebec, Canada	Bark - Mapple tree	Published in Leducq et al. 2016	-72.2777	45.3012
LL2013_210C	LL2013_210	68	Diploid	Wild	SpC	Rimouski, Quebec, Canada	Bark - Mapple tree	Published in Leducq et al. 2016	-68.535	48.439
LL2013_212B	LL2013_212	69	Diploid	Wild	SpB	Orford sur le lac, Quebec, Canada	Bark - Cedar tree	Published in Leducq et al. 2016	-72.2777	45.3012
MSH-1S11C	MSH-1S11	70	Diploid	Wild	SpC	Mont St Hilaire, Quebec, Canada	Bark - Oak tree	Published in Leducq et al. 2016	-73.179	45.564
MSH-3004-2B	MSH-3004-2	71	Diploid	Wild	SpB	Mont St Hilaire, Quebec, Canada	Bark - Oak tree	Published in Leducq et al. 2016	-73.179	45.564
MSH-475B	MSH-475	72	Diploid	Wild	SpB	Mont St Hilaire, Quebec, Canada	Bark - Oak tree	Published in Leducq et al. 2016	-73.179	45.564
MSH-483B	MSH-483	73	Diploid	Wild	SpB	Mont St Hilaire, Quebec, Canada	Bark - Oak tree	Published in Leducq et al. 2016	-73.179	45.564
MSH-573-4B	MSH-573-4	74	Diploid	Wild	SpB	Mont St Hilaire, Quebec, Canada	Bark - Oak tree	Published in Leducq et al. 2016	-73.179	45.564
MSH-578a-4-EB	MSH-578a-4-E	75	Diploid	Wild	SpB	Mont St Hilaire, Quebec, Canada	Bark - Oak tree	Published in Leducq et al. 2016	-73.179	45.564
MSH-587-1C	MSH-587-1	76	Diploid	Wild	SpC	Mont St Hilaire, Quebec, Canada	Bark - Oak tree	Published in Leducq et al. 2016	-73.179	45.564
MSH-604B	MSH-604	77	Diploid	Wild	SpB	Mont St Hilaire, Quebec, Canada	Bark - Oak tree	Published in Leducq et al. 2016	-73.179	45.564
MSH-605B	MSH-605	78	Diploid	Wild	SpB	Mont St Hilaire, Quebec, Canada	Bark - Oak tree	Published in Leducq et al. 2016	-73.179	45.564
MSH2B12C	MSH2B12	79	Diploid	Wild	SpC	Mont St Hilaire, Quebec, Canada	Bark - Oak tree	Published in Leducq et al. 2016	-73.179	45.564
MSH3061-3B	MSH3061-3	80	Diploid	Wild	SpB	Mont St Hilaire, Quebec, Canada	Bark - Oak tree	Published in Leducq et al. 2016	-73.179	45.564
MSH498B	MSH498	81	Diploid	Wild	SpB	Mont St Hilaire, Quebec, Canada	Bark - Oak tree	Published in Leducq et al. 2016	-73.179	45.564
MSH503B	MSH503	82	Diploid	Wild	SpB	Mont St Hilaire, Quebec, Canada	Bark - Oak tree	Published in Leducq et al. 2016	-73.179	45.564
MSH544B	MSH544	83	Diploid	Wild	SpB	Mont St Hilaire, Quebec, Canada	Bark - Oak tree	Published in Leducq et al. 2016	-73.179	45.564
MSH567-4B	MSH567-4	84	Diploid	Wild	SpB	Mont St Hilaire, Quebec, Canada	Bark - Oak tree	Published in Leducq et al. 2016	-73.179	45.564
MSH584B	MSH584	85	Diploid	Wild	SpB	Mont St Hilaire, Quebec, Canada	Bark - Oak tree	Published in Leducq et al. 2016	-73.179	45.564
MSH850-1B	MSH850-1	86	Diploid	Wild	SpB	Mont St Hilaire, Quebec, Canada	Bark - Oak tree	Published in Leducq et al. 2016	-73.179	45.564
NRLL YB-2047B	NRLL YB-2047	87	Diploid	Wild	SpB	Salem, Missouri, USA	Frass for Hickory	Published in Leducq et al. 2016	-91.5528	37.6435
PPC23-2Ci	PPC23-2Ci	88	Diploid	Wild	SpC*	Pointe Platon, Quebec, Canada	Bark - Oak tree	Published in Leducq et al. 2016	-71.8594	46.6656
PPC3-2C	PPC3-2C	89	Diploid	Wild	SpC	Pointe Platon, Quebec, Canada	Bark - Oak tree	Published in Leducq et al. 2016	-71.8594	46.6656
SJ5B	SJ5B	90	Diploid	Wild	SpB	Saint Justin, Quebec, Canada	Bark - Oak tree	Published in Leducq et al. 2016	-73.0865	46.2534
SQ108-2C	SQ108-2C	91	Diploid	Wild	SpC	Squatec, Quebec, Canada	Soil - Fir tree	Published in Leducq et al. 2016	-68.7233	47.8811
UCD 62-186Ci	UCD 62-186	92	Diploid	Wild	SpC*	Saskatoon, Saskatchewan, Canada	Wasp nest	Published in Leducq et al. 2016	-106.67	52.1332
UCD 62-268Ci	UCD 62-268	93	Diploid	Wild	SpC*	Saskatoon, Saskatchewan, Canada	Flower	Published in Leducq et al. 2016	-79.6736	41.6263
UTM10B	UTM10	94	Diploid	Wild	SpB	Toronto, Ontario, Canada	Bark - Oak tree	Published in Leducq et al. 2016	-79.3832	43.6532
UTM6B	UTM6	95	Diploid	Wild	SpB	Toronto, Ontario, Canada	Bark - Oak tree	Published in Leducq et al. 2016	-79.3832	43.6532
UTM9B	UTM9	96	Diploid	Wild	SpB	Toronto, Ontario, Canada	Bark - Oak tree	Published in Leducq et al. 2016	-79.3832	43.6532
UWOPS_79-140B	UWOPS_79-140	97	Diploid	Wild	SpB	Saint-Joseph Island, Ontario, Canada	Knot - Apple tree	Published in Leducq et al. 2016	-83.9667	46.2227
UWOPS_91-202B	UWOPS_91-202	98	Diploid	Wild	SpB	Long Point, Ontario, Canada	Flux - Oak tree	Published in Leducq et al. 2016	-80.4309	42.5792
UWOPS-03-346t1B	UWOPS-03-346t1	99	Diploid	Wild	SpB	Long Point, Ontario, Canada	Flux - Quercus rubra	Published in Leducq et al. 2016	-80.4309	42.5792
UWOPS-80-13B	UWOPS-80-13	100	Diploid	Wild	SpB	London, Ontario, Canada	Black knot - Prunus virginiana	Published in Leducq et al. 2016	-0.127758	51.5074
XA	X	101	Diploid	Wild	SpA	unknown	unknown	Published in Leducq et al. 2016	-79.6736	41.6263
yHAB204B	yHAB204	102	Diploid	Wild	SpB	Tahquamenon Falls, Michigan, USA	Soil - Tsuga canadensis	Published in Leducq et al. 2016	-85.202	46.6054
yHBJ1B	yHBJ1	103	Diploid	Wild	SpB	Iron River, Wisconsin, USA	Decayed wood - Oak tree	Published in Leducq et al. 2016	-91.4082	46.5646
yHBJ11B	yHBJ11	104	Diploid	Wild	SpB	Iron River, Wisconsin, USA	Soil - Quercus	Published in Leducq et al. 2016	-91.4082	46.5646
yHBJ12B	yHBJ12	105	Diploid	Wild	SpB	Iron River, Wisconsin, USA	Soil - Abies balsamea	Published in Leducq et al. 2016	-91.4082	46.5646
yHBJ16B	yHBJ16	106	Diploid	Wild	SpB	Iron River, Wisconsin, USA	Soil - Birch tree	Published in Leducq et al. 2016	-91.4082	46.5646
yHBJ17B	yHBJ17	107	Diploid	Wild	SpB	Iron River, Wisconsin, USA	Decayed wood - Birch tree	Published in Leducq et al. 2016	-91.4082	46.5646
yHBJ24B	yHBJ24	108	Diploid	Wild	SpB	Iron River, Wisconsin, USA	Decayed wood - Oak tree	Published in Leducq et al. 2016	-91.4082	46.5646
yHBJ5B	yHBJ5	109	Diploid	Wild	SpB	Iron River, Wisconsin, USA	Soil - Oak tree	Published in Leducq et al. 2016	-91.4082	46.5646
yHBJ6B	yHBJ6	110	Diploid	Wild	SpB	Iron River, Wisconsin, USA	Mushroom	Published in Leducq et al. 2016	-91.4082	46.5646
yHBJ9B	yHBJ9	111	Diploid	Wild	SpB	Iron River, Wisconsin, USA	Soil - Birch tree	Published in Leducq et al. 2016	-91.4082	46.5646
yHKS10B	yHKS10	112	Diploid	Wild	SpB	Sussex, Wisconsin, USA	Leaves - Apple tree	Published in Leducq et al. 2016	-88.222	43.1339
yHKS145B	yHKS145	113	Diploid	Wild	SpB	Madison, Wisconsin, USA	Bark - Quercus alba	Published in Leducq et al. 2016	-89.4012	43.0731
yHKS157B	yHKS157	114	Diploid	Wild	SpB	Madison, Wisconsin, USA	Bark - Quercus alba	Published in Leducq et al. 2016	-89.4012	43.0731
yHKS172A	yHKS172	115	Diploid	Wild	SpA	Indiana Dunes State Park, Indiana, USA	Bark - Populus deltoides	Published in Leducq et al. 2016	-87.063	41.6593
yHKS175B	yHKS175	116	Diploid	Wild	SpB	Madison, Wisconsin, USA	Soil - Quercus alba	Published in Leducq et al. 2016	-89.4012	43.0731
yHKS182B	yHKS182	117	Diploid	Wild	SpB	Indiana Dunes State Park, Indiana, USA	Sand - Populus deltoides	Published in Leducq et al. 2016	-87.063	41.6593
yHKS183B	yHKS183	118	Diploid	Wild	SpB	Madison, Wisconsin, USA	Bark - Unknown	Published in Leducq et al. 2016	-89.4012	43.0731
yHKS223B	yHKS223	119	Diploid	Wild	SpB	Plainfield, New Hamshire, USA	Soil - Fagus grandifolia	Published in Leducq et al. 2016	-72.2601	43.549
yHKS224B	yHKS224	120	Diploid	Wild	SpB	Plainfield, New Hamshire, USA	Soil - Fagus grandifolia	Published in Leducq et al. 2016	-72.2601	43.549
yHKS225C	yHKS225	121	Diploid	Wild	SpC	Plainfield, New Hamshire, USA	Soil - Betula papyrifera	Published in Leducq et al. 2016	-72.2601	43.549
yHKS226B	yHKS226	122	Diploid	Wild	SpB	Plainfield, New Hamshire, USA	Soil - Betula populifolia	Published in Leducq et al. 2016	-72.2601	43.549
yHKS246B	yHKS246	123	Diploid	Wild	SpB	Plainfield, New Hamshire, USA	Soil - Fagus grandifolia	Published in Leducq et al. 2016	-72.2601	43.549
yHKS248B	yHKS248	124	Diploid	Wild	SpB	Plainfield, New Hamshire, USA	Soil - Fagus grandifolia	Published in Leducq et al. 2016	-72.2601	43.549
yHKS253B	yHKS253	125	Diploid	Wild	SpB	Plainfield, New Hamshire, USA	Soil - Betula populifolia	Published in Leducq et al. 2016	-72.2601	43.549
yHKS254C	yHKS254	126	Diploid	Wild	SpC	Plainfield, New Hamshire, USA	Soil - Betula papyrifera	Published in Leducq et al. 2016	-72.2601	43.549
yHKS267B	yHKS267	127	Diploid	Wild	SpB	Columbia, Missouri, USA	Soil - Quercus alba	Published in Leducq et al. 2016	-92.3341	38.9517
yHKS306B	yHKS306	128	Diploid	Wild	SpB	Plainfield, New Hamshire, USA	Soil - Fagus grandifolia	Published in Leducq et al. 2016	-72.2601	43.549
yHKS320A	yHKS320	129	Diploid	Wild	SpA	Sheboygan, Wisconsin, USA	Bark - Acer saccharum	Published in Leducq et al. 2016	-87.7145	43.7508
yHKS331B	yHKS331	130	Diploid	Wild	SpB	Tahquamenon Falls, Michigan, USA	Soil - Tsuga canadensis	Published in Leducq et al. 2016	-85.2573	46.575
yHKS339B	yHKS339	131	Diploid	Wild	SpB	Tahquamenon Falls, Michigan, USA	Soil - Tsuga canadensis	Published in Leducq et al. 2016	-85.2573	46.575
yHKS341A	yHKS341	132	Diploid	Wild	SpA	Fayette, Michigan, USA	Soil - Acer	Published in Leducq et al. 2016	-86.6679	45.7175
yHKS343B	yHKS343	133	Diploid	Wild	SpB	Plainfield, New Hamshire, USA	Soil - Fagus grandifolia	Published in Leducq et al. 2016	-72.2601	43.549
yHKS344B	yHKS344	134	Diploid	Wild	SpB	Plainfield, New Hamshire, USA	Soil - Betula populifolia	Published in Leducq et al. 2016	-72.2601	43.549
yHKS402A	yHKS402	135	Diploid	Wild	SpA	Fayette, Michigan, USA	Soil - Acer	Published in Leducq et al. 2016	-86.6679	45.7175
yHKS414Ci	yHKS414	136	Diploid	Wild	SpC*	Sheboygan, Wisconsin, USA	Bark - Acer saccharum	Published in Leducq et al. 2016	-87.7145	43.7508
yHKS421A	yHKS421	137	Diploid	Wild	SpA	Fayette, Michigan, USA	Soil - Acer	Published in Leducq et al. 2016	-86.6679	45.7175
yHKS5B	yHKS5	138	Diploid	Wild	SpB	Slinger, Wisconsin, USA	Bark - Unknown	Published in Leducq et al. 2016	-88.2862	43.3336
yHKS58B	yHKS58	139	Diploid	Wild	SpB	Columbia, Missouri, USA	Soil - Quercus alba	Published in Leducq et al. 2016	-92.3341	38.9517
yHKS69B	yHKS69	140	Diploid	Wild	SpB	Kirksville, Missouri, USA	Soil - Quercus alba	Published in Leducq et al. 2016	-92.5832	40.1948
yHRM48B	yHRM48	141	Diploid	Wild	SpB	Salem, Oregon, USA	Soil - Quercus	Published in Leducq et al. 2016	-123.035	44.9429
yHRM69B	yHRM69	142	Diploid	Wild	SpB	Madison, Wisconsin, USA	Soil - Unknown	Published in Leducq et al. 2016	-89.4012	43.0731
yHRM71A	yHRM71	143	Diploid	Wild	SpA	Madison, Wisconsin, USA	Soil - Unknown	Published in Leducq et al. 2016	-89.4012	43.0731
yHRM73A	yHRM73	144	Diploid	Wild	SpA	Madison, Wisconsin, USA	Soil - Unknown	Published in Leducq et al. 2016	-89.4012	43.0731
YPS 618B	YPS 618	145	Diploid	Wild	SpB	New Brunswick, New Jersey, USA	Oak tree	Published in Leducq et al. 2016	-74.4518	40.4862
YPS 631B	YPS 631	146	Diploid	Wild	SpB	New Brunswick, New Jersey, USA	Oak tree	Published in Leducq et al. 2016	-74.4518	40.4862
YPS 644A	YPS 644	147	Diploid	Wild	SpA	Buck Hill Falls, Pennsylvania, USA	Oak tree	Published in Leducq et al. 2016	-75.2657	41.1879
YPS 695A	YPS 695	148	Diploid	Wild	SpA	Tuscarora, New York, USA	Oak tree	Published in Leducq et al. 2016	-77.8697	42.6306
YPS484B	YPS484	149	Diploid	Wild	SpB	Grand Bend, Ontario, Canada	Bark - Oak tree	Published in Leducq et al. 2016	-81.7562	43.313
YPS616B	YPS616	150	Diploid	Wild	SpB	New Brunswick, New Jersey, USA	Bark - Oak tree	Published in Leducq et al. 2016	-74.4518	40.4862
YPS642A	YPS642	151	Diploid	Wild	SpA	Buck Hill Falls, Pennsylvania, USA	Bark - Oak tree	Published in Leducq et al. 2016	-75.2657	41.1879
YPS667C	YPS667	152	Diploid	Wild	SpC	Buck Hill Falls, Pennsylvania, USA	Bark - Oak tree	Published in Leducq et al. 2016	-75.2657	41.1879
YPS744A	YPS744	153	Diploid	Wild	SpA	Tuscarora, New York, USA	Bark - Oak tree	Published in Leducq et al. 2016	-77.8697	42.6306
16_119A	LL2016_119	154	Diploid	Wild	SpA	University of Toronto Mississauga, Ontario, Canada	Maple Soil	This study	-79.666	43.5471
16_134A	LL2016_134	155	Diploid	Wild	SpA	University of Toronto Mississauga, Ontario, Canada	Oak Soil	This study	-79.666	43.5471
16_168A	LL2016_168	156	Diploid	Wild	SpA	Riverwood Park, Mississauga, Ontario, Canada	Oak Soil	This study	-79.6722	43.566
16_183A	LL2016_183	157	Diploid	Wild	SpA	Riverwood Park, Mississauga, Ontario, Canada	Maple Bark	This study	-79.6722	43.566
16_190A	LL2016_190	158	Diploid	Wild	SpA	Riverwood Park, Mississauga, Ontario, Canada	Sugar Maple Soil(450 years old)	This study	-79.6722	43.566
16_296A	LL2016_296	159	Diploid	Wild	SpA	Ithaka, New York, USA	Ash_Bark	This study	NA	NA
16_004B	LL2016_004	160	Diploid	Wild	SpB	Lac Pink, Parc de la Gatineau, Quebec, Canada	Oak Soil	This study	-75.8067	45.4682
16_007B	LL2016_007	161	Diploid	Wild	SpB	Lac Pink, Parc de la Gatineau, Quebec, Canada	Oak Bark	This study	-75.8067	45.4682
16_018B	LL2016_018	162	Diploid	Wild	SpB	Lac Meech (Est), Parc de la Gatineau, Quebec, Canada	Maple Soil (uncertain about maple)	This study	-75.9028	45.5434
16_020B	LL2016_020	163	Diploid	Wild	SpB	Lac Meech (Est), Parc de la Gatineau, Quebec, Canada	Oak Soil	This study	-75.9028	45.5434
16_022B	LL2016_022	164	Diploid	Wild	SpB	Lac Meech (Est), Parc de la Gatineau, Quebec, Canada	Maple Bark	This study	-75.9028	45.5434
16_023B	LL2016_023	165	Diploid	Wild	SpB	Lac Meech (Est), Parc de la Gatineau, Quebec, Canada	Maple Bark	This study	-75.9028	45.5434
16_025B	LL2016_025	166	Diploid	Wild	SpB	Lac Meech (Est), Parc de la Gatineau, Quebec, Canada	Maple Soil	This study	-75.9028	45.5434
16_033B	LL2016_033	167	Diploid	Wild	SpB	Lac Meech (Est), Parc de la Gatineau, Quebec, Canada	Maple Bark	This study	-75.9028	45.5434
16_036B	LL2016_036	168	Diploid	Wild	SpB	Lac Meech (Est), Parc de la Gatineau, Quebec, Canada	Oak Soil	This study	-75.9028	45.5434
16_037B	LL2016_037	169	Diploid	Wild	SpB	Lac Meech (Est), Parc de la Gatineau, Quebec, Canada	Maple Bark	This study	-75.9028	45.5434
16_043B	LL2016_043	170	Diploid	Wild	SpB	Lac Meech (Est), Parc de la Gatineau, Quebec, Canada	Oak Soil	This study	-75.9028	45.5434
16_045B	LL2016_045	171	Diploid	Wild	SpB	Lac Meech (Est), Parc de la Gatineau, Quebec, Canada	Maple Soil	This study	-75.9028	45.5434
16_047C	LL2016_047	172	Diploid	Wild	SpB	Lac Meech (Est), Parc de la Gatineau, Quebec, Canada	Maple Soil	This study	-75.9028	45.5434
16_055B	LL2016_055	173	Diploid	Wild	SpB	Sucrerie, Parc de la Gatineau, Quebec, Canada	Maple Soil	This study	-75.813	45.5052
16_058B	LL2016_058	174	Diploid	Wild	SpB	Sucrerie, Parc de la Gatineau, Quebec, Canada	Maple Soil	This study	-75.813	45.5052
16_065B	LL2016_065	175	Diploid	Wild	SpB	Sucrerie, Parc de la Gatineau, Quebec, Canada	Oak Bark	This study	-75.813	45.5052
16_066B	LL2016_066	176	Diploid	Wild	SpB	Sucrerie, Parc de la Gatineau, Quebec, Canada	Oak Soil	This study	-75.813	45.5052
16_073B	LL2016_073	177	Diploid	Wild	SpB	Sucrerie, Parc de la Gatineau, Quebec, Canada	Oak Bark	This study	-75.813	45.5052
16_088B	LL2016_088	178	Diploid	Wild	SpB	University of Toronto Mississauga, Ontario, Canada	Oak Bark	This study	-79.666	43.5471
16_097B	LL2016_097	179	Diploid	Wild	SpB	University of Toronto Mississauga, Ontario, Canada	Oak Soil	This study	-79.666	43.5471
16_103B	LL2016_103	180	Diploid	Wild	SpB	University of Toronto Mississauga, Ontario, Canada	Maple Soil	This study	-79.666	43.5471
16_189B	LL2016_189	181	Diploid	Wild	SpB	Riverwood Park, Mississauga, Ontario, Canada	Sugar Maple Soil(450 years old)	This study	-79.6722	43.566
16_214B	LL2016_214	182	Diploid	Wild	SpB	Afton, Michigan, USA	Oak	This study	-84.4967	45.3739
16_217B	LL2016_217	183	Diploid	Wild	SpB	Afton, Michigan, USA	Oak Bark	This study	-84.4967	45.3739
16_227B	LL2016_227	184	Diploid	Wild	SpB	Afton, Michigan, USA	Oak Soil	This study	-84.4967	45.3739
16_234B	LL2016_234	185	Diploid	Wild	SpB	Afton, Michigan, USA	Oak Soil	This study	-84.4967	45.3739
16_236B	LL2016_236	186	Diploid	Wild	SpB	Afton, Michigan, USA	Maple Soil	This study	-84.4967	45.3739
16_245B	LL2016_245	187	Diploid	Wild	SpB	Afton, Michigan, USA	Birch Soil	This study	-84.4967	45.3739
16_248B	LL2016_248	188	Diploid	Wild	SpB	Afton, Michigan, USA	Oak Soil	This study	-84.4967	45.3739
16_250B	LL2016_250	189	Diploid	Wild	SpB	Afton, Michigan, USA	Oak Soil	This study	-84.4967	45.3739
16_251B	LL2016_251	190	Diploid	Wild	SpB	Afton, Michigan, USA	Oak Soil	This study	-84.4967	45.3739
16_253B	LL2016_253	191	Diploid	Wild	SpB	Afton, Michigan, USA	Oak Bark	This study	-84.4967	45.3739
16_255B	LL2016_255	192	Diploid	Wild	SpB	Afton, Michigan, USA	Oak Soil	This study	-84.4967	45.3739
16_258B	LL2016_258	193	Diploid	Wild	SpB	Afton, Michigan, USA	Oak Soil	This study	-84.4967	45.3739
16_260B	LL2016_260	194	Diploid	Wild	SpB	Afton, Michigan, USA	Maple Bark	This study	-84.4967	45.3739
16_261B	LL2016_261	195	Diploid	Wild	SpB	Afton, Michigan, USA	Oak Soil	This study	-84.4967	45.3739
16_269B	LL2016_269	196	Diploid	Wild	SpB	Cornell, New York, USA	Pine_Soil	This study	-73.9571	40.7552
16_271B	LL2016_271	197	Diploid	Wild	SpB	Cornell, New York, USA	Oak_Soil	This study	-73.9571	40.7552
16_272B	LL2016_272	198	Diploid	Wild	SpB	Cornell, New York, USA	Oak_Soil	This study	-73.9571	40.7552
16_277B	LL2016_277	199	Diploid	Wild	SpB	Cornell, New York, USA	Maple_Soil	This study	-73.9571	40.7552
16_291B	LL2016_291	200	Diploid	Wild	SpB	Cornell, New York, USA	Maple_Bark	This study	-73.9571	40.7552
16_035C	LL2016_035	201	Diploid	Wild	SpC	Lac Meech (Est), Parc de la Gatineau, Quebec, Canada	Oak Bark	This study	-75.9028	45.5434
16_047C	LL2016_047	202	Diploid	Wild	SpC	Sucrerie, Parc de la Gatineau, Quebec, Canada	Maple Bark	This study	-75.813	45.5052
16_067C	LL2016_067	203	Diploid	Wild	SpC	Sucrerie, Parc de la Gatineau, Quebec, Canada	Oak Bark	This study	-75.813	45.5052
16_199Ci	LL2016_199	204	Diploid	Wild	SpC*	Riverwood Park, Mississauga, Ontario, Canada	Swamp White Oak Soil	This study	-79.6722	43.566
15_005C	LL2015_005	205	Diploid	Wild	SpC	Riviere-Verte, New Brunswick, Canada	Acer_saccharum_Soil	This study	-68.1425	47.3213
15_004B	LL2015_004	206	Diploid	Wild	SpB	Riviere-Verte, New Brunswick, Canada	Acer_saccharum_Soil	This study	-68.1425	47.3213
14_045A	LL2014_045	207	Diploid	Wild	SpA	Rockywold Deephaven Camps, New Hempshire	Maple_Bark	This study	-71.543	43.7757
14_055A	LL2014_055	208	Diploid	Wild	SpA	Saint Tite Caps, Quebec, Canada	Acer_sp_Bark	This study	-70.7736	47.1371
14_057C	LL2014_057	209	Diploid	Wild	SpC	Mont Orford, Quebec, Canada	Acer_sp_Soil	This study	-72.2212	45.3176
14_103C	LL2014_103	210	Diploid	Wild	SpC	Parc Nat Jacques Cartier, Quebec, Canada	Acer_sp_Soil	This study	-71.3698	47.1311
14_076B	LL2014_076	211	Diploid	Wild	SpB	Pointe Platon, Quebec, Canada	Quercus_sp_Soil	This study	-71.8594	46.6656
14_101B	LL2014_101	212	Diploid	Wild	SpB	Pointe Platon, Quebec, Canada	Acer_sp_Soil	This study	-71.8594	46.6656
14_123B	LL2014_123	213	Diploid	Wild	SpB	Pointe Platon, Quebec, Canada	Acer_sp_Soil	This study	-71.8594	46.6656
14_136B	LL2014_136	214	Diploid	Wild	SpB	Pointe Platon, Quebec, Canada	Acer_sp_Soil	This study	-71.8594	46.6656
14_152B	LL2014_152	215	Diploid	Wild	SpB	Pointe Platon, Quebec, Canada	Quercus_sp_Bark	This study	-71.8594	46.6656
14_164C	LL2014_164	216	Diploid	Wild	SpC	Pointe Platon, Quebec, Canada	Acer_sp_Bark	This study	-71.8594	46.6656
14_177C	LL2014_177	217	Diploid	Wild	SpC	Pointe Platon, Quebec, Canada	Acer_sp_Bark	This study	-71.8594	46.6656
14_100C	LL2014_100	218	Diploid	Wild	SpC	Pointe Platon, Quebec, Canada	Acer_sp_Bark	This study	-71.8594	46.6656
14_124C	LL2014_124	219	Diploid	Wild	SpC	Pointe Platon, Quebec, Canada	Quercus_sp_Soil	This study	-71.8594	46.6656
14_169C	LL2014_169	220	Diploid	Wild	SpC	Pointe Platon, Quebec, Canada	Quercus_sp_Soil	This study	-71.8594	46.6656
14_067Ci	LL2014_067	221	Diploid	Wild	SpC*	Pointe Platon, Quebec, Canada	Quercus_sp_Bark	This study	-71.8594	46.6656
14_092Ci	LL2014_092	222	Diploid	Wild	SpC*	Pointe Platon, Quebec, Canada	Acer_sp_Soil	This study	-71.8594	46.6656
14_121Ci	LL2014_121	223	Diploid	Wild	SpC*	Pointe Platon, Quebec, Canada	Acer_sp_Soil	This study	-71.8594	46.6656
14_161Ci	LL2014_161	224	Diploid	Wild	SpC*	Pointe Platon, Quebec, Canada	Acer_sp_Bark	This study	-71.8594	46.6656
14_178Ci	LL2014_178	225	Diploid	Wild	SpC*	Pointe Platon, Quebec, Canada	Quercus_sp_Soil	This study	-71.8594	46.6656
B2A	B2	226	Diploid	Wild	SpA	University of Toronto Mississauga, Ontario, Canada	Quercus	Xia et al. 2017	-79.666	43.5471
WX18B	WX18	227	Diploid	Wild	SpB	University of Toronto Mississauga, Ontario, Canada	Quercus	Xia et al. 2017	-79.666	43.5471
WX32B	WX32	228	Diploid	Wild	SpB	University of Toronto Mississauga, Ontario, Canada	Quercus	Xia et al. 2017	-79.666	43.5471
WX33B	WX33	229	Diploid	Wild	SpB	University of Toronto Mississauga, Ontario, Canada	Quercus	Xia et al. 2017	-79.666	43.5471
WX34B	WX34	230	Diploid	Wild	SpB	University of Toronto Mississauga, Ontario, Canada	Quercus	Xia et al. 2017	-79.666	43.5471
WX35B	WX35	231	Diploid	Wild	SpB	University of Toronto Mississauga, Ontario, Canada	Quercus	Xia et al. 2017	-79.666	43.5471
WX36B	WX36	232	Diploid	Wild	SpB	University of Toronto Mississauga, Ontario, Canada	Quercus	Xia et al. 2017	-79.666	43.5471
WX37B	WX37	233	Diploid	Wild	SpB	University of Toronto Mississauga, Ontario, Canada	Quercus	Xia et al. 2017	-79.666	43.5471
WX38B	WX38	234	Diploid	Wild	SpB	University of Toronto Mississauga, Ontario, Canada	Quercus	Xia et al. 2017	-79.666	43.5471
WX39B	WX39	235	Diploid	Wild	SpB	University of Toronto Mississauga, Ontario, Canada	Quercus	Xia et al. 2017	-79.666	43.5471
WX40B	WX40	236	Diploid	Wild	SpB	University of Toronto Mississauga, Ontario, Canada	Quercus	Xia et al. 2017	-79.666	43.5471
WX41B	WX41	237	Diploid	Wild	SpB	University of Toronto Mississauga, Ontario, Canada	Quercus	Xia et al. 2017	-79.666	43.5471
WX42B	WX42	238	Diploid	Wild	SpB	University of Toronto Mississauga, Ontario, Canada	Quercus	Xia et al. 2017	-79.666	43.5471
WX43B	WX43	239	Diploid	Wild	SpB	University of Toronto Mississauga, Ontario, Canada	Quercus	Xia et al. 2017	-79.666	43.5471
WX2B	WX2	240	Diploid	Wild	SpB	University of Toronto Mississauga, Ontario, Canada	Quercus	Xia et al. 2017	-79.666	43.5471
WX44B	WX44	241	Diploid	Wild	SpB	University of Toronto Mississauga, Ontario, Canada	Quercus	Xia et al. 2017	-79.666	43.5471
R1B	R1	242	Diploid	Wild	SpB	University of Toronto Mississauga, Ontario, Canada	Quercus	Xia et al. 2017	-79.666	43.5471
R2B	R2	243	Diploid	Wild	SpB	University of Toronto Mississauga, Ontario, Canada	Quercus	Xia et al. 2017	-79.666	43.5471
R3B	R3	244	Diploid	Wild	SpB	University of Toronto Mississauga, Ontario, Canada	Quercus	Xia et al. 2017	-79.666	43.5471
R4B	R4	245	Diploid	Wild	SpB	University of Toronto Mississauga, Ontario, Canada	Quercus	Xia et al. 2017	-79.666	43.5471
R5B	R5	246	Diploid	Wild	SpB	University of Toronto Mississauga, Ontario, Canada	Quercus	Xia et al. 2017	-79.666	43.5471
R6B	R6	247	Diploid	Wild	SpB	University of Toronto Mississauga, Ontario, Canada	Quercus	Xia et al. 2017	-79.666	43.5471
R7B	R7	248	Diploid	Wild	SpB	University of Toronto Mississauga, Ontario, Canada	Quercus	Xia et al. 2017	-79.666	43.5471
R8B	R8	249	Diploid	Wild	SpB	University of Toronto Mississauga, Ontario, Canada	Quercus	Xia et al. 2017	-79.666	43.5471
R9B	R9	250	Diploid	Wild	SpB	University of Toronto Mississauga, Ontario, Canada	Quercus	Xia et al. 2017	-79.666	43.5471
R10B	R10	251	Diploid	Wild	SpB	University of Toronto Mississauga, Ontario, Canada	Quercus	Xia et al. 2017	-79.666	43.5471
WX29B	WX29	252	Diploid	Wild	SpB	University of Toronto Mississauga, Ontario, Canada	Quercus	Xia et al. 2017	-79.666	43.5471
WX30B	WX30	253	Diploid	Wild	SpB	University of Toronto Mississauga, Ontario, Canada	Quercus	Xia et al. 2017	-79.666	43.5471
WX31B	WX31	254	Diploid	Wild	SpB	University of Toronto Mississauga, Ontario, Canada	Quercus	Xia et al. 2017	-79.666	43.5471
WX11B	WX11	255	Diploid	Wild	SpB	University of Toronto Mississauga, Ontario, Canada	Quercus	Xia et al. 2017	-79.666	43.5471
WX12B	WX12	256	Diploid	Wild	SpB	University of Toronto Mississauga, Ontario, Canada	Quercus	Xia et al. 2017	-79.666	43.5471
WX13B	WX13	257	Diploid	Wild	SpB	University of Toronto Mississauga, Ontario, Canada	Quercus	Xia et al. 2017	-79.666	43.5471
R11B	R11	258	Diploid	Wild	SpB	University of Toronto Mississauga, Ontario, Canada	Quercus	Xia et al. 2017	-79.666	43.5471
R12B	R12	259	Diploid	Wild	SpB	University of Toronto Mississauga, Ontario, Canada	Quercus	Xia et al. 2017	-79.666	43.5471
R28B	R28	260	Diploid	Wild	SpB	University of Toronto Mississauga, Ontario, Canada	Quercus	Xia et al. 2017	-79.666	43.5471
WX14B	WX14	261	Diploid	Wild	SpB	University of Toronto Mississauga, Ontario, Canada	Quercus	Xia et al. 2017	-79.666	43.5471
WX15B	WX15	262	Diploid	Wild	SpB	University of Toronto Mississauga, Ontario, Canada	Quercus	Xia et al. 2017	-79.666	43.5471
WX16B	WX16	263	Diploid	Wild	SpB	University of Toronto Mississauga, Ontario, Canada	Quercus	Xia et al. 2017	-79.666	43.5471
WX17B	WX17	264	Diploid	Wild	SpB	University of Toronto Mississauga, Ontario, Canada	Quercus	Xia et al. 2017	-79.666	43.5471
WX9B	WX9	265	Diploid	Wild	SpB	University of Toronto Mississauga, Ontario, Canada	Quercus	Xia et al. 2017	-79.666	43.5471
WX10B	WX10	266	Diploid	Wild	SpB	University of Toronto Mississauga, Ontario, Canada	Quercus	Xia et al. 2017	-79.666	43.5471
WX1B	WX1	267	Diploid	Wild	SpB	University of Toronto Mississauga, Ontario, Canada	Quercus	Xia et al. 2017	-79.666	43.5471
R29B	R29	268	Diploid	Wild	SpB	University of Toronto Mississauga, Ontario, Canada	Quercus	Xia et al. 2017	-79.666	43.5471
R31B	R31	269	Diploid	Wild	SpB	University of Toronto Mississauga, Ontario, Canada	Quercus	Xia et al. 2017	-79.666	43.5471
R32B	R32	270	Diploid	Wild	SpB	University of Toronto Mississauga, Ontario, Canada	Quercus	Xia et al. 2017	-79.666	43.5471
R33B	R33	271	Diploid	Wild	SpB	University of Toronto Mississauga, Ontario, Canada	Quercus	Xia et al. 2017	-79.666	43.5471
R34B	R34	272	Diploid	Wild	SpB	University of Toronto Mississauga, Ontario, Canada	Quercus	Xia et al. 2017	-79.666	43.5471
R35B	R35	273	Diploid	Wild	SpB	University of Toronto Mississauga, Ontario, Canada	Quercus	Xia et al. 2017	-79.666	43.5471
R36B	R36	274	Diploid	Wild	SpB	University of Toronto Mississauga, Ontario, Canada	Quercus	Xia et al. 2017	-79.666	43.5471
R37B	R37	275	Diploid	Wild	SpB	University of Toronto Mississauga, Ontario, Canada	Quercus	Xia et al. 2017	-79.666	43.5471
R38B	R38	276	Diploid	Wild	SpB	University of Toronto Mississauga, Ontario, Canada	Quercus	Xia et al. 2017	-79.666	43.5471
R39B	R39	277	Diploid	Wild	SpB	University of Toronto Mississauga, Ontario, Canada	Quercus	Xia et al. 2017	-79.666	43.5471
R40B	R40	278	Diploid	Wild	SpB	University of Toronto Mississauga, Ontario, Canada	Quercus	Xia et al. 2017	-79.666	43.5471
R41B	R41	279	Diploid	Wild	SpB	University of Toronto Mississauga, Ontario, Canada	Quercus	Xia et al. 2017	-79.666	43.5471
R42B	R42	280	Diploid	Wild	SpB	University of Toronto Mississauga, Ontario, Canada	Quercus	Xia et al. 2017	-79.666	43.5471
R43B	R43	281	Diploid	Wild	SpB	University of Toronto Mississauga, Ontario, Canada	Quercus	Xia et al. 2017	-79.666	43.5471
R44B	R44	282	Diploid	Wild	SpB	University of Toronto Mississauga, Ontario, Canada	Quercus	Xia et al. 2017	-79.666	43.5471
R45B	R45	283	Diploid	Wild	SpB	University of Toronto Mississauga, Ontario, Canada	Quercus	Xia et al. 2017	-79.666	43.5471
R46B	R46	284	Diploid	Wild	SpB	University of Toronto Mississauga, Ontario, Canada	Quercus	Xia et al. 2017	-79.666	43.5471
R47B	R47	285	Diploid	Wild	SpB	University of Toronto Mississauga, Ontario, Canada	Quercus	Xia et al. 2017	-79.666	43.5471
B1B	B1	286	Diploid	Wild	SpB	University of Toronto Mississauga, Ontario, Canada	Quercus	Xia et al. 2017	-79.666	43.5471
R15B	R15	287	Diploid	Wild	SpB	University of Toronto Mississauga, Ontario, Canada	Quercus	Xia et al. 2017	-79.666	43.5471
R16B	R16	288	Diploid	Wild	SpB	University of Toronto Mississauga, Ontario, Canada	Quercus	Xia et al. 2017	-79.666	43.5471
R17B	R17	289	Diploid	Wild	SpB	University of Toronto Mississauga, Ontario, Canada	Quercus	Xia et al. 2017	-79.666	43.5471
R18B	R18	290	Diploid	Wild	SpB	University of Toronto Mississauga, Ontario, Canada	Quercus	Xia et al. 2017	-79.666	43.5471
WX3B	WX3	291	Diploid	Wild	SpB	University of Toronto Mississauga, Ontario, Canada	Quercus	Xia et al. 2017	-79.666	43.5471
WX4B	WX4	292	Diploid	Wild	SpB	University of Toronto Mississauga, Ontario, Canada	Quercus	Xia et al. 2017	-79.666	43.5471
WX28B	WX28	293	Diploid	Wild	SpB	University of Toronto Mississauga, Ontario, Canada	Quercus	Xia et al. 2017	-79.666	43.5471
WX27B	WX27	294	Diploid	Wild	SpB	University of Toronto Mississauga, Ontario, Canada	Quercus	Xia et al. 2017	-79.666	43.5471
WX26B	WX26	295	Diploid	Wild	SpB	University of Toronto Mississauga, Ontario, Canada	Quercus	Xia et al. 2017	-79.666	43.5471
WX7B	WX7	296	Diploid	Wild	SpB	University of Toronto Mississauga, Ontario, Canada	Quercus	Xia et al. 2017	-79.666	43.5471
WX8B	WX8	297	Diploid	Wild	SpB	University of Toronto Mississauga, Ontario, Canada	Quercus	Xia et al. 2017	-79.666	43.5471
WX6B	WX6	298	Diploid	Wild	SpB	University of Toronto Mississauga, Ontario, Canada	Quercus	Xia et al. 2017	-79.666	43.5471
WX5B	WX5	299	Diploid	Wild	SpB	University of Toronto Mississauga, Ontario, Canada	Quercus	Xia et al. 2017	-79.666	43.5471
WX22B	WX22	300	Diploid	Wild	SpB	University of Toronto Mississauga, Ontario, Canada	Quercus	Xia et al. 2017	-79.666	43.5471
WX25B	WX25	301	Diploid	Wild	SpB	University of Toronto Mississauga, Ontario, Canada	Quercus	Xia et al. 2017	-79.666	43.5471
R13B	R13	302	Diploid	Wild	SpB	University of Toronto Mississauga, Ontario, Canada	Quercus	Xia et al. 2017	-79.666	43.5471
R14B	R14	303	Diploid	Wild	SpB	University of Toronto Mississauga, Ontario, Canada	Quercus	Xia et al. 2017	-79.666	43.5471
R23D	R23	304	Diploid	Wild	SpD	University of Toronto Mississauga, Ontario, Canada	Quercus	Xia et al. 2017	-79.666	43.5471
R24D	R24	305	Diploid	Wild	SpD	University of Toronto Mississauga, Ontario, Canada	Quercus	Xia et al. 2017	-79.666	43.5471
WX21D	WX21	306	Diploid	Wild	SpD	University of Toronto Mississauga, Ontario, Canada	Quercus	Xia et al. 2017	-79.666	43.5471
B3D	B3	307	Diploid	Wild	SpD	University of Toronto Mississauga, Ontario, Canada	Quercus	Xia et al. 2017	-79.666	43.5471
M1D	M1	308	Diploid	Wild	SpD	University of Toronto Mississauga, Ontario, Canada	Quercus	Xia et al. 2017	-79.666	43.5471
M2D	M2	309	Diploid	Wild	SpD	University of Toronto Mississauga, Ontario, Canada	Quercus	Xia et al. 2017	-79.666	43.5471
M3D	M3	310	Diploid	Wild	SpD	University of Toronto Mississauga, Ontario, Canada	Quercus	Xia et al. 2017	-79.666	43.5471
R19D	R19	311	Diploid	Wild	SpD	University of Toronto Mississauga, Ontario, Canada	Quercus	Xia et al. 2017	-79.666	43.5471
R20D	R20	312	Diploid	Wild	SpD	University of Toronto Mississauga, Ontario, Canada	Quercus	Xia et al. 2017	-79.666	43.5471
R21D	R21	313	Diploid	Wild	SpD	University of Toronto Mississauga, Ontario, Canada	Quercus	Xia et al. 2017	-79.666	43.5471
WX19D	WX19	314	Diploid	Wild	SpD	University of Toronto Mississauga, Ontario, Canada	Quercus	Xia et al. 2017	-79.666	43.5471
WX20D	WX20	315	Diploid	Wild	SpD	University of Toronto Mississauga, Ontario, Canada	Quercus	Xia et al. 2017	-79.666	43.5471
R22D	R22	316	Diploid	Wild	SpD	University of Toronto Mississauga, Ontario, Canada	Quercus	Xia et al. 2017	-79.666	43.5471
*Note that to simplify the discrimination of strains, some strains have a lineage-identifier in the end of its names (e.g. "B" for SpB, "D" for SpD or "Ci" for SpC*)
References:
Leducq J-B, Nielly-Thibault L, Charron G, Eberlein C, Verta J-P, Samani P, Sylvester K, Hittinger CT, Bell G, Landry CR. 2016. Speciation driven by hybridization and chromosomal plasticity in a wild yeast. Nature Microbiology 1:15003.
Xia W, Nielly-Thibault L, Charron G, Landry CR, Kasimer D, Anderson JB, Kohn LM. 2017. Population genomics reveals structure at the individual, host-tree scale and persistence of genotypic variants of the undomesticated yeast Saccharomyces paradoxus in a natural woodland. Mol Ecol 26:995-1007.
