# Supplementary material for: Hybridization is a recurrent evolutionary stimulus in wild yeast speciation
Source: Nat Commun. 2019 Feb 25;10:923. doi: 10.1038/s41467-019-08809-7 (PMC6389940; doi:10.1038/s41467-019-08809-7)
Supplement: Supplementary file 5 — Supplementary Data 2 [file 41467_2019_8809_MOESM5_ESM.xlsx]

## Sheet: SupplTable2
Data 2: Sequence statistics for 74 newly sequenced genomes with Illumina.
Strain Name*	Systematic Name	Barcode	Barcode of Library	Library	Library Typ	Sequencing Type	Concentration (pM)	Adapter	Adapter Read1	Adapter Read2	Cycle number	Average Quality	Raw_Reads	Average coverage [raw data]	Alignment rate Bowtie2	Calculated average coverage after alignment
14_045Ci	LL2014_045	MPS12340597-C07	02FFK1	PAIRED_END	Nextera XT	Illumina HiSeq X Ten PE150	200	Illumina Nextera XT	TCGTCGGCAGCGTCAGATGTGTATAAGAGACAG	GTCTCGTGGGCTCGGAGATGTGTATAAGAGACAG	318	39	3530102	43.7616	0.9123	39.9237
14_055Ci	LL2014_055	MPS12340597-C07	02FFK2	PAIRED_END	Nextera XT	Illumina HiSeq X Ten PE150	200	Illumina Nextera XT	TCGTCGGCAGCGTCAGATGTGTATAAGAGACAG	GTCTCGTGGGCTCGGAGATGTGTATAAGAGACAG	318	39	3095468	38.3736	0.928	35.6107
14_057Ci	LL2014_057	MPS12340597-C07	02FFK3	PAIRED_END	Nextera XT	Illumina HiSeq X Ten PE150	200	Illumina Nextera XT	TCGTCGGCAGCGTCAGATGTGTATAAGAGACAG	GTCTCGTGGGCTCGGAGATGTGTATAAGAGACAG	318	38	2722433	33.7492	0.8954	30.219
14_067Ci	LL2014_067	MPS12340597-C07	02FFK4	PAIRED_END	Nextera XT	Illumina HiSeq X Ten PE150	200	Illumina Nextera XT	TCGTCGGCAGCGTCAGATGTGTATAAGAGACAG	GTCTCGTGGGCTCGGAGATGTGTATAAGAGACAG	318	38	3389716	42.0213	0.8817	37.0502
14_076B	LL2014_076	MPS12340597-C07	02FFX3	PAIRED_END	Nextera XT	Illumina HiSeq X Ten PE150	200	Illumina Nextera XT	TCGTCGGCAGCGTCAGATGTGTATAAGAGACAG	GTCTCGTGGGCTCGGAGATGTGTATAAGAGACAG	318	38	2824992	35.0206	0.829	29.032
14_092Ci	LL2014_092	MPS12340597-C07	02FFK5	PAIRED_END	Nextera XT	Illumina HiSeq X Ten PE150	200	Illumina Nextera XT	TCGTCGGCAGCGTCAGATGTGTATAAGAGACAG	GTCTCGTGGGCTCGGAGATGTGTATAAGAGACAG	318	38	3363795	41.6999	0.8756	36.5125
14_100C	LL2014_100	MPS12340597-C07	02FFJL	PAIRED_END	Nextera XT	Illumina HiSeq X Ten PE150	200	Illumina Nextera XT	TCGTCGGCAGCGTCAGATGTGTATAAGAGACAG	GTCTCGTGGGCTCGGAGATGTGTATAAGAGACAG	318	39	3034763	37.621	0.8955	33.6896
14_101B	LL2014_101	MPS12340597-C07	02FFX4	PAIRED_END	Nextera XT	Illumina HiSeq X Ten PE150	200	Illumina Nextera XT	TCGTCGGCAGCGTCAGATGTGTATAAGAGACAG	GTCTCGTGGGCTCGGAGATGTGTATAAGAGACAG	318	38	4347671	53.8967	0.8783	47.3375
14_103Ci	LL2014_103	MPS12340597-C07	02FFK6	PAIRED_END	Nextera XT	Illumina HiSeq X Ten PE150	200	Illumina Nextera XT	TCGTCGGCAGCGTCAGATGTGTATAAGAGACAG	GTCTCGTGGGCTCGGAGATGTGTATAAGAGACAG	318	38	1699906	21.0732	0.8781	18.5044
14_121Ci	LL2014_121	MPS12340597-C07	02FFK7	PAIRED_END	Nextera XT	Illumina HiSeq X Ten PE150	200	Illumina Nextera XT	TCGTCGGCAGCGTCAGATGTGTATAAGAGACAG	GTCTCGTGGGCTCGGAGATGTGTATAAGAGACAG	318	39	3515002	43.5744	0.8711	37.9577
14_123B	LL2014_123	MPS12340597-C07	02FFX5	PAIRED_END	Nextera XT	Illumina HiSeq X Ten PE150	200	Illumina Nextera XT	TCGTCGGCAGCGTCAGATGTGTATAAGAGACAG	GTCTCGTGGGCTCGGAGATGTGTATAAGAGACAG	318	39	2111011	26.1696	0.8529	22.32
14_124C	LL2014_124	MPS12340597-C07	02FFJM	PAIRED_END	Nextera XT	Illumina HiSeq X Ten PE150	200	Illumina Nextera XT	TCGTCGGCAGCGTCAGATGTGTATAAGAGACAG	GTCTCGTGGGCTCGGAGATGTGTATAAGAGACAG	318	39	1249935	15.4951	0.8867	13.7395
14_136B	LL2014_136	MPS12340597-C07	02FFX6	PAIRED_END	Nextera XT	Illumina HiSeq X Ten PE150	200	Illumina Nextera XT	TCGTCGGCAGCGTCAGATGTGTATAAGAGACAG	GTCTCGTGGGCTCGGAGATGTGTATAAGAGACAG	318	38	2699021	33.4589	0.8376	28.0252
14_152B	LL2014_152	MPS12340597-C07	02FFX7	PAIRED_END	Nextera XT	Illumina HiSeq X Ten PE150	200	Illumina Nextera XT	TCGTCGGCAGCGTCAGATGTGTATAAGAGACAG	GTCTCGTGGGCTCGGAGATGTGTATAAGAGACAG	318	39	2270249	28.1436	0.8841	24.8817
14_161Ci	LL2014_161	MPS12340597-C07	02FFK8	PAIRED_END	Nextera XT	Illumina HiSeq X Ten PE150	200	Illumina Nextera XT	TCGTCGGCAGCGTCAGATGTGTATAAGAGACAG	GTCTCGTGGGCTCGGAGATGTGTATAAGAGACAG	318	39	2817343	34.9257	0.8787	30.6892
14_164C	LL2014_164	MPS12340597-C07	02FFJN	PAIRED_END	Nextera XT	Illumina HiSeq X Ten PE150	200	Illumina Nextera XT	TCGTCGGCAGCGTCAGATGTGTATAAGAGACAG	GTCTCGTGGGCTCGGAGATGTGTATAAGAGACAG	318	39	3419585	42.3915	0.8888	37.6776
14_169C	LL2014_169	MPS12340597-C07	02FFJZ	PAIRED_END	Nextera XT	Illumina HiSeq X Ten PE150	200	Illumina Nextera XT	TCGTCGGCAGCGTCAGATGTGTATAAGAGACAG	GTCTCGTGGGCTCGGAGATGTGTATAAGAGACAG	318	39	23375273	289.776	0.8654	250.772
14_177C	LL2014_177	MPS12340597-C07	02FFJP	PAIRED_END	Nextera XT	Illumina HiSeq X Ten PE150	200	Illumina Nextera XT	TCGTCGGCAGCGTCAGATGTGTATAAGAGACAG	GTCTCGTGGGCTCGGAGATGTGTATAAGAGACAG	318	39	4145678	51.3927	0.8875	45.611
14_178Ci	LL2014_178	MPS12340597-C07	02FFK9	PAIRED_END	Nextera XT	Illumina HiSeq X Ten PE150	200	Illumina Nextera XT	TCGTCGGCAGCGTCAGATGTGTATAAGAGACAG	GTCTCGTGGGCTCGGAGATGTGTATAAGAGACAG	318	39	3063267	37.9744	0.8703	33.0491
15_004B	LL2015_004	MPS12340597-C07	02FFX8	PAIRED_END	Nextera XT	Illumina HiSeq X Ten PE150	200	Illumina Nextera XT	TCGTCGGCAGCGTCAGATGTGTATAAGAGACAG	GTCTCGTGGGCTCGGAGATGTGTATAAGAGACAG	318	39	1998248	24.7717	0.8587	21.2714
15_005C	LL2015_005	MPS12340597-C07	02FFJQ	PAIRED_END	Nextera XT	Illumina HiSeq X Ten PE150	200	Illumina Nextera XT	TCGTCGGCAGCGTCAGATGTGTATAAGAGACAG	GTCTCGTGGGCTCGGAGATGTGTATAAGAGACAG	318	39	3934917	48.78	0.8863	43.2337
16_004B	LL2016_004	MPS12340597-C07	02FFX9	PAIRED_END	Nextera XT	Illumina HiSeq X Ten PE150	200	Illumina Nextera XT	TCGTCGGCAGCGTCAGATGTGTATAAGAGACAG	GTCTCGTGGGCTCGGAGATGTGTATAAGAGACAG	318	39	2835855	35.1552	0.8818	30.9999
16_007B	LL2016_007	MPS12340597-C07	02FFXV	PAIRED_END	Nextera XT	Illumina HiSeq X Ten PE150	200	Illumina Nextera XT	TCGTCGGCAGCGTCAGATGTGTATAAGAGACAG	GTCTCGTGGGCTCGGAGATGTGTATAAGAGACAG	318	39	3010044	37.3146	0.8892	33.1801
16_018B	LL2016_018	MPS12340597-C07	02FFXB	PAIRED_END	Nextera XT	Illumina HiSeq X Ten PE150	200	Illumina Nextera XT	TCGTCGGCAGCGTCAGATGTGTATAAGAGACAG	GTCTCGTGGGCTCGGAGATGTGTATAAGAGACAG	318	39	2907662	36.0454	0.8737	31.4929
16_020B	LL2016_020	MPS12340597-C07	02FFXC	PAIRED_END	Nextera XT	Illumina HiSeq X Ten PE150	200	Illumina Nextera XT	TCGTCGGCAGCGTCAGATGTGTATAAGAGACAG	GTCTCGTGGGCTCGGAGATGTGTATAAGAGACAG	318	38	3717817	46.0886	0.8646	39.8482
16_022B	LL2016_022	MPS12340597-C07	02FFXD	PAIRED_END	Nextera XT	Illumina HiSeq X Ten PE150	200	Illumina Nextera XT	TCGTCGGCAGCGTCAGATGTGTATAAGAGACAG	GTCTCGTGGGCTCGGAGATGTGTATAAGAGACAG	318	39	3851178	47.7419	0.8631	41.206
16_023B	LL2016_023	MPS12340597-C07	02FFXW	PAIRED_END	Nextera XT	Illumina HiSeq X Ten PE150	200	Illumina Nextera XT	TCGTCGGCAGCGTCAGATGTGTATAAGAGACAG	GTCTCGTGGGCTCGGAGATGTGTATAAGAGACAG	318	38	2762574	34.2468	0.8611	29.4899
16_025B	LL2016_025	MPS12340597-C07	02FFXF	PAIRED_END	Nextera XT	Illumina HiSeq X Ten PE150	200	Illumina Nextera XT	TCGTCGGCAGCGTCAGATGTGTATAAGAGACAG	GTCTCGTGGGCTCGGAGATGTGTATAAGAGACAG	318	38	2998692	37.1739	0.8848	32.8914
16_033B	LL2016_033	MPS12340597-C07	02FFXG	PAIRED_END	Nextera XT	Illumina HiSeq X Ten PE150	200	Illumina Nextera XT	TCGTCGGCAGCGTCAGATGTGTATAAGAGACAG	GTCTCGTGGGCTCGGAGATGTGTATAAGAGACAG	318	38	3456603	42.8505	0.8784	37.6398
16_035C	LL2016_035	MPS12340597-C07	02FFJR	PAIRED_END	Nextera XT	Illumina HiSeq X Ten PE150	200	Illumina Nextera XT	TCGTCGGCAGCGTCAGATGTGTATAAGAGACAG	GTCTCGTGGGCTCGGAGATGTGTATAAGAGACAG	318	39	3216653	39.8759	0.8817	35.1585
16_036B	LL2016_036	MPS12340597-C07	02FFXH	PAIRED_END	Nextera XT	Illumina HiSeq X Ten PE150	200	Illumina Nextera XT	TCGTCGGCAGCGTCAGATGTGTATAAGAGACAG	GTCTCGTGGGCTCGGAGATGTGTATAAGAGACAG	318	38	2768304	34.3178	0.8879	30.4708
16_037B	LL2016_037	MPS12340597-C07	02FFXX	PAIRED_END	Nextera XT	Illumina HiSeq X Ten PE150	200	Illumina Nextera XT	TCGTCGGCAGCGTCAGATGTGTATAAGAGACAG	GTCTCGTGGGCTCGGAGATGTGTATAAGAGACAG	318	38	2503474	31.0348	0.8379	26.0041
16_043B	LL2016_043	MPS12340597-C07	02FFXJ	PAIRED_END	Nextera XT	Illumina HiSeq X Ten PE150	200	Illumina Nextera XT	TCGTCGGCAGCGTCAGATGTGTATAAGAGACAG	GTCTCGTGGGCTCGGAGATGTGTATAAGAGACAG	318	38	2785348	34.5291	0.8518	29.4119
16_045B	LL2016_045	MPS12340597-C07	02FFXK	PAIRED_END	Nextera XT	Illumina HiSeq X Ten PE150	200	Illumina Nextera XT	TCGTCGGCAGCGTCAGATGTGTATAAGAGACAG	GTCTCGTGGGCTCGGAGATGTGTATAAGAGACAG	318	39	3005205	37.2546	0.8596	32.0241
16_046B	LL2016_046	MPS12340597-C07	02FFXL	PAIRED_END	Nextera XT	Illumina HiSeq X Ten PE150	200	Illumina Nextera XT	TCGTCGGCAGCGTCAGATGTGTATAAGAGACAG	GTCTCGTGGGCTCGGAGATGTGTATAAGAGACAG	318	39	2580753	31.9928	0.8914	28.5184
16_047C	LL2016_047	MPS12340597-C07	02FFJS	PAIRED_END	Nextera XT	Illumina HiSeq X Ten PE150	200	Illumina Nextera XT	TCGTCGGCAGCGTCAGATGTGTATAAGAGACAG	GTCTCGTGGGCTCGGAGATGTGTATAAGAGACAG	318	39	2638530	32.709	0.8967	29.3302
16_053B**	LL2016_053	MPS12340597-C07	02FFXN	PAIRED_END	Nextera XT	Illumina HiSeq X Ten PE150	200	Illumina Nextera XT	TCGTCGGCAGCGTCAGATGTGTATAAGAGACAG	GTCTCGTGGGCTCGGAGATGTGTATAAGAGACAG	318	38	82540	1.02322	0.8713	0.891534
16_055B	LL2016_055	MPS12340597-C07	02FFXM	PAIRED_END	Nextera XT	Illumina HiSeq X Ten PE150	200	Illumina Nextera XT	TCGTCGGCAGCGTCAGATGTGTATAAGAGACAG	GTCTCGTGGGCTCGGAGATGTGTATAAGAGACAG	318	39	3257934	40.3876	0.8758	35.3715
16_058B	LL2016_058	MPS12340597-C07	02FFXZ	PAIRED_END	Nextera XT	Illumina HiSeq X Ten PE150	200	Illumina Nextera XT	TCGTCGGCAGCGTCAGATGTGTATAAGAGACAG	GTCTCGTGGGCTCGGAGATGTGTATAAGAGACAG	318	38	2616261	32.433	0.8598	27.8859
16_065B	LL2016_065	MPS12340597-C07	02FFXP	PAIRED_END	Nextera XT	Illumina HiSeq X Ten PE150	200	Illumina Nextera XT	TCGTCGGCAGCGTCAGATGTGTATAAGAGACAG	GTCTCGTGGGCTCGGAGATGTGTATAAGAGACAG	318	38	2849115	35.3196	0.8836	31.2084
16_066B	LL2016_066	MPS12340597-C07	02FFXQ	PAIRED_END	Nextera XT	Illumina HiSeq X Ten PE150	200	Illumina Nextera XT	TCGTCGGCAGCGTCAGATGTGTATAAGAGACAG	GTCTCGTGGGCTCGGAGATGTGTATAAGAGACAG	318	38	2427357	30.0912	0.8763	26.3689
16_067C	LL2016_067	MPS12340597-C07	02FFJT	PAIRED_END	Nextera XT	Illumina HiSeq X Ten PE150	200	Illumina Nextera XT	TCGTCGGCAGCGTCAGATGTGTATAAGAGACAG	GTCTCGTGGGCTCGGAGATGTGTATAAGAGACAG	318	39	3961164	49.1053	0.8876	43.5859
16_073B	LL2016_073	MPS12340597-C07	02FFXR	PAIRED_END	Nextera XT	Illumina HiSeq X Ten PE150	200	Illumina Nextera XT	TCGTCGGCAGCGTCAGATGTGTATAAGAGACAG	GTCTCGTGGGCTCGGAGATGTGTATAAGAGACAG	318	39	2190372	27.1534	0.8654	23.4985
16_088B	LL2016_088	MPS12340597-C07	02FFXS	PAIRED_END	Nextera XT	Illumina HiSeq X Ten PE150	200	Illumina Nextera XT	TCGTCGGCAGCGTCAGATGTGTATAAGAGACAG	GTCTCGTGGGCTCGGAGATGTGTATAAGAGACAG	318	38	3310388	41.0379	0.8826	36.22
16_097B	LL2016_097	MPS12340597-C07	02FFXT	PAIRED_END	Nextera XT	Illumina HiSeq X Ten PE150	200	Illumina Nextera XT	TCGTCGGCAGCGTCAGATGTGTATAAGAGACAG	GTCTCGTGGGCTCGGAGATGTGTATAAGAGACAG	318	39	2732703	33.8765	0.8913	30.1941
16_103B	LL2016_103	MPS12340597-C07	02FFJ0	PAIRED_END	Nextera XT	Illumina HiSeq X Ten PE150	200	Illumina Nextera XT	TCGTCGGCAGCGTCAGATGTGTATAAGAGACAG	GTCTCGTGGGCTCGGAGATGTGTATAAGAGACAG	318	38	3979884	49.3374	0.8729	43.0666
16_119A	LL2016_119	MPS12340597-C07	02FFHQ	PAIRED_END	Nextera XT	Illumina HiSeq X Ten PE150	200	Illumina Nextera XT	TCGTCGGCAGCGTCAGATGTGTATAAGAGACAG	GTCTCGTGGGCTCGGAGATGTGTATAAGAGACAG	318	39	18995939	235.487	0.9405	221.475
16_134A	LL2016_134	MPS12340597-C07	02FFHR	PAIRED_END	Nextera XT	Illumina HiSeq X Ten PE150	200	Illumina Nextera XT	TCGTCGGCAGCGTCAGATGTGTATAAGAGACAG	GTCTCGTGGGCTCGGAGATGTGTATAAGAGACAG	318	38	2941082	36.4597	0.9246	33.7106
16_168A	LL2016_168	MPS12340597-C07	02FFHS	PAIRED_END	Nextera XT	Illumina HiSeq X Ten PE150	200	Illumina Nextera XT	TCGTCGGCAGCGTCAGATGTGTATAAGAGACAG	GTCTCGTGGGCTCGGAGATGTGTATAAGAGACAG	318	38	3406772	42.2327	0.9208	38.8879
16_183A	LL2016_183	MPS12340597-C07	02FFHT	PAIRED_END	Nextera XT	Illumina HiSeq X Ten PE150	200	Illumina Nextera XT	TCGTCGGCAGCGTCAGATGTGTATAAGAGACAG	GTCTCGTGGGCTCGGAGATGTGTATAAGAGACAG	318	38	3367613	41.7473	0.937	39.1172
16_187A**	LL2016_187	MPS12340597-C07	02FFX0	PAIRED_END	Nextera XT	Illumina HiSeq X Ten PE150	200	Illumina Nextera XT	TCGTCGGCAGCGTCAGATGTGTATAAGAGACAG	GTCTCGTGGGCTCGGAGATGTGTATAAGAGACAG	318	38	2678916	33.2097	0.0089	0.295566
16_189B	LL2016_189	MPS12340597-C07	02FFJ1	PAIRED_END	Nextera XT	Illumina HiSeq X Ten PE150	200	Illumina Nextera XT	TCGTCGGCAGCGTCAGATGTGTATAAGAGACAG	GTCTCGTGGGCTCGGAGATGTGTATAAGAGACAG	318	39	23693958	293.727	0.901	264.648
16_190A	LL2016_190	MPS12340597-C07	02FFX1	PAIRED_END	Nextera XT	Illumina HiSeq X Ten PE150	200	Illumina Nextera XT	TCGTCGGCAGCGTCAGATGTGTATAAGAGACAG	GTCTCGTGGGCTCGGAGATGTGTATAAGAGACAG	318	38	3116838	38.6385	0.9324	36.0265
16_199C	LL2016_199	MPS12340597-C07	02FFK0	PAIRED_END	Nextera XT	Illumina HiSeq X Ten PE150	200	Illumina Nextera XT	TCGTCGGCAGCGTCAGATGTGTATAAGAGACAG	GTCTCGTGGGCTCGGAGATGTGTATAAGAGACAG	318	39	1617549	20.0523	0.8831	17.7082
16_214B	LL2016_214	MPS12340597-C07	02FFJ2	PAIRED_END	Nextera XT	Illumina HiSeq X Ten PE150	200	Illumina Nextera XT	TCGTCGGCAGCGTCAGATGTGTATAAGAGACAG	GTCTCGTGGGCTCGGAGATGTGTATAAGAGACAG	318	39	1854341	22.9877	0.8621	19.8177
16_217B	LL2016_217	MPS12340597-C07	02FFJ3	PAIRED_END	Nextera XT	Illumina HiSeq X Ten PE150	200	Illumina Nextera XT	TCGTCGGCAGCGTCAGATGTGTATAAGAGACAG	GTCTCGTGGGCTCGGAGATGTGTATAAGAGACAG	318	39	2997460	37.1586	0.833	30.9531
16_227B	LL2016_227	MPS12340597-C07	02FFJ4	PAIRED_END	Nextera XT	Illumina HiSeq X Ten PE150	200	Illumina Nextera XT	TCGTCGGCAGCGTCAGATGTGTATAAGAGACAG	GTCTCGTGGGCTCGGAGATGTGTATAAGAGACAG	318	39	3484474	43.196	0.8533	36.8591
16_234B	LL2016_234	MPS12340597-C07	02FFJ5	PAIRED_END	Nextera XT	Illumina HiSeq X Ten PE150	200	Illumina Nextera XT	TCGTCGGCAGCGTCAGATGTGTATAAGAGACAG	GTCTCGTGGGCTCGGAGATGTGTATAAGAGACAG	318	39	3317146	41.1216	0.8652	35.5784
16_236B	LL2016_236	MPS12340597-C07	02FFJ6	PAIRED_END	Nextera XT	Illumina HiSeq X Ten PE150	200	Illumina Nextera XT	TCGTCGGCAGCGTCAGATGTGTATAAGAGACAG	GTCTCGTGGGCTCGGAGATGTGTATAAGAGACAG	318	39	2621685	32.5002	0.8875	28.844
16_245B	LL2016_245	MPS12340597-C07	02FFJ7	PAIRED_END	Nextera XT	Illumina HiSeq X Ten PE150	200	Illumina Nextera XT	TCGTCGGCAGCGTCAGATGTGTATAAGAGACAG	GTCTCGTGGGCTCGGAGATGTGTATAAGAGACAG	318	39	2708193	33.5726	0.8532	28.6442
16_248B	LL2016_248	MPS12340597-C07	02FFJ8	PAIRED_END	Nextera XT	Illumina HiSeq X Ten PE150	200	Illumina Nextera XT	TCGTCGGCAGCGTCAGATGTGTATAAGAGACAG	GTCTCGTGGGCTCGGAGATGTGTATAAGAGACAG	318	39	2326916	28.8461	0.8603	24.8163
16_250B	LL2016_250	MPS12340597-C07	02FFJ9	PAIRED_END	Nextera XT	Illumina HiSeq X Ten PE150	200	Illumina Nextera XT	TCGTCGGCAGCGTCAGATGTGTATAAGAGACAG	GTCTCGTGGGCTCGGAGATGTGTATAAGAGACAG	318	39	1643677	20.3762	0.8959	18.255
16_251B	LL2016_251	MPS12340597-C07	02FFJV	PAIRED_END	Nextera XT	Illumina HiSeq X Ten PE150	200	Illumina Nextera XT	TCGTCGGCAGCGTCAGATGTGTATAAGAGACAG	GTCTCGTGGGCTCGGAGATGTGTATAAGAGACAG	318	38	2321810	28.7828	0.8916	25.6627
16_253B	LL2016_253	MPS12340597-C07	02FFJB	PAIRED_END	Nextera XT	Illumina HiSeq X Ten PE150	200	Illumina Nextera XT	TCGTCGGCAGCGTCAGATGTGTATAAGAGACAG	GTCTCGTGGGCTCGGAGATGTGTATAAGAGACAG	318	38	2192660	27.1817	0.8351	22.6995
16_255B	LL2016_255	MPS12340597-C07	02FFJC	PAIRED_END	Nextera XT	Illumina HiSeq X Ten PE150	200	Illumina Nextera XT	TCGTCGGCAGCGTCAGATGTGTATAAGAGACAG	GTCTCGTGGGCTCGGAGATGTGTATAAGAGACAG	318	38	2174300	26.9541	0.8771	23.6415
16_258B	LL2016_258	MPS12340597-C07	02FFJD	PAIRED_END	Nextera XT	Illumina HiSeq X Ten PE150	200	Illumina Nextera XT	TCGTCGGCAGCGTCAGATGTGTATAAGAGACAG	GTCTCGTGGGCTCGGAGATGTGTATAAGAGACAG	318	39	3080050	38.1824	0.8966	34.2344
16_260B	LL2016_260	MPS12340597-C07	02FFJW	PAIRED_END	Nextera XT	Illumina HiSeq X Ten PE150	200	Illumina Nextera XT	TCGTCGGCAGCGTCAGATGTGTATAAGAGACAG	GTCTCGTGGGCTCGGAGATGTGTATAAGAGACAG	318	39	3471505	43.0352	0.903	38.8608
16_261B	LL2016_261	MPS12340597-C07	02FFJF	PAIRED_END	Nextera XT	Illumina HiSeq X Ten PE150	200	Illumina Nextera XT	TCGTCGGCAGCGTCAGATGTGTATAAGAGACAG	GTCTCGTGGGCTCGGAGATGTGTATAAGAGACAG	318	39	2383878	29.5522	0.845	24.9716
16_269B	LL2016_269	MPS12340597-C07	02FFJG	PAIRED_END	Nextera XT	Illumina HiSeq X Ten PE150	200	Illumina Nextera XT	TCGTCGGCAGCGTCAGATGTGTATAAGAGACAG	GTCTCGTGGGCTCGGAGATGTGTATAAGAGACAG	318	39	3495241	43.3294	0.8571	37.1377
16_271B	LL2016_271	MPS12340597-C07	02FFJH	PAIRED_END	Nextera XT	Illumina HiSeq X Ten PE150	200	Illumina Nextera XT	TCGTCGGCAGCGTCAGATGTGTATAAGAGACAG	GTCTCGTGGGCTCGGAGATGTGTATAAGAGACAG	318	39	1951676	24.1943	0.8473	20.4999
16_272B	LL2016_272	MPS12340597-C07	02FFJX	PAIRED_END	Nextera XT	Illumina HiSeq X Ten PE150	200	Illumina Nextera XT	TCGTCGGCAGCGTCAGATGTGTATAAGAGACAG	GTCTCGTGGGCTCGGAGATGTGTATAAGAGACAG	318	39	1255545	15.5646	0.8288	12.8999
16_277B	LL2016_277	MPS12340597-C07	02FFJJ	PAIRED_END	Nextera XT	Illumina HiSeq X Ten PE150	200	Illumina Nextera XT	TCGTCGGCAGCGTCAGATGTGTATAAGAGACAG	GTCTCGTGGGCTCGGAGATGTGTATAAGAGACAG	318	39	2201897	27.2962	0.858	23.4202
16_291B	LL2016_291	MPS12340597-C07	02FFJK	PAIRED_END	Nextera XT	Illumina HiSeq X Ten PE150	200	Illumina Nextera XT	TCGTCGGCAGCGTCAGATGTGTATAAGAGACAG	GTCTCGTGGGCTCGGAGATGTGTATAAGAGACAG	318	39	2773633	34.3839	0.8618	29.632
16_296A	LL2016_296	MPS12340597-C07	02FFX2	PAIRED_END	Nextera XT	Illumina HiSeq X Ten PE150	200	Illumina Nextera XT	TCGTCGGCAGCGTCAGATGTGTATAAGAGACAG	GTCTCGTGGGCTCGGAGATGTGTATAAGAGACAG	318	38	2335543	28.953	0.9388	27.1811
**Removed
*Note that to simplify the discrimination of strains, some might have a lineage-identifier in the end of its names (e.g. "B" for SpB, "D" for SpD or "Ci" for SpC*)
