# Supplementary material for: Hybridization is a recurrent evolutionary stimulus in wild yeast speciation
Source: Nat Commun. 2019 Feb 25;10:923. doi: 10.1038/s41467-019-08809-7 (PMC6389940; doi:10.1038/s41467-019-08809-7)
Supplement: Supplementary file 6 — Supplementary Data 3 [file 41467_2019_8809_MOESM6_ESM.xlsx]

## Sheet: SupplTable13
Data 3: Twenty-five conditions used for high-throughput growth measurement.
Medium	Medium type	Incubation temperature (∘C)	Components	Concentration
Fructose	Complex	25	Yeast extract	1%
			Tryptone	2%
			Fructose	2%
			Agar	2%
Glucose	Complex	4,15,25,30,35	Yeast extract	1%
			Tryptone	2%
			Glucose	2%
			Agar	2%
Galactose	Complex	25	Yeast extract	1%
			Tryptone	2%
			Galactose	2%
			Agar	2%
Maltose	Complex	25	Yeast extract	1%
			Tryptone	2%
			Maltose	2%
			Agar	2%
Mannose	Complex	25	Yeast extract	1%
			Tryptone	2%
			Mannose	2%
			Agar	2%
Methyl α-D-glucopyranoside	Complex	25	Yeast extract	1%
			Tryptone	2%
			Methyl α-D-glucopyranoside	2%
			Agar	2%
Sucrose	Complex	25	Yeast extract	1%
			Tryptone	2%
			Sucrose	2%
			Agar	2%
Glycerol	Complex	25	Yeast extract	1%
			Tryptone	2%
			Glycerol	3%*
			Agar	2%
Asparagine	Synthetic	25	Glucose	2%
			Yeast nitrogen base	0.174%
			Agar	2%
			Asparagine	0.5%
Glycine	Synthetic	25	Glucose	2%
			Yeast nitrogen base	0.174%
			Agar	2%
			Glycine	0.5%
Glutamine	Synthetic	25	Glucose	2%
			Yeast nitrogen base	0.174%
			Agar	2%
			Glutamine	0.5%
Histidine	Synthetic	25	Glucose	2%
			Yeast nitrogen base	0.174%
			Agar	2%
			Histidine	0.5%
Isoleucine	Synthetic	25	Glucose	2%
			Yeast nitrogen base	0.174%
			Agar	2%
			Isoleucine	0.5%
Lysine**	Synthetic	25	Glucose	2%
			Yeast nitrogen base	0.174%
			Agar	2%
			Lysine	0.5%
Proline	Synthetic	25	Glucose	2%
			Yeast nitrogen base	0.174%
			Agar	2%
			Proline	0.5%
Tyrosine	Synthetic	25	Glucose	2%
			Yeast nitrogen base	0.174%
			Agar	2%
			Tyrosine	0.5%
Minimal	Synthetic	25	Glucose	2%
			Yeast nitrogen base	0.174%
			Agar	2%
			Ammonium sulfate	0.5%
Allantoin	Synthetic	25	Sucrose	2%
			Yeast nitrogen base	0.174%
			Agar	2%
			Allantoin	0.005%
Complete	Synthetic	25	Glucose	2%
			Yeast nitrogen base	0.174%
			Agar	2%
			Ammonium sulfate	0.5%
			Complete drop-out	0.134%
Menadione	Synthetic	25	Glucose	2%
			Yeast nitrogen base	0.174%
			Agar	2%
			Ammonium sulfate	0.5%
			Complete drop-out	0.134%
			Menadione	50μM
Rapamycin	Synthetic	25	Glucose	2%
			Yeast nitrogen base	0.174%
			Agar	2%
			Ammonium sulfate	0.5%
			Complete drop-out	0.134%
			Rapamycin	200ng/μl
*%v/v. All other values are %m/v.
**Was removed from the analysis, see Material & Methods.
