# Supplementary material for: Hybridization is a recurrent evolutionary stimulus in wild yeast speciation
Source: Nat Commun. 2019 Feb 25;10:923. doi: 10.1038/s41467-019-08809-7 (PMC6389940; doi:10.1038/s41467-019-08809-7)
Supplement: Supplementary file 7 — Supplementary Data 4 [file 41467_2019_8809_MOESM7_ESM.xlsx]

## Sheet: SupplTable5
Data 4: Library and sequencing statistics for the 48 transcriptomes.
Systematic_Name	Library Name	Replicate	Genetic_Group	Barcode ID	Barcode	RawData (unprocessed reads)	Distribution of RawData [bp]	FastQC (retained reads after filtering in CutAdapt)	Distribution of processed data [bp]	Reference genome for alignment	Proportion of aligned reads
LL2012_026	12026_SpA_Rep1	1	SpA	BC08	TTCCGATAA	5954601	25-225	5672676	30-198	ref_SpA	0.9715
	12026_SpA_Rep2	2	SpA	BC08	TTCCGATAA	4036664	25-223	3903076	30-198	ref_SpA	0.9791
YPS744	YPS744_SpB_Rep1	1	SpA	BC07	TTCGTGATT	5866129	25-225	5590944	30-198	ref_SpA	0.9713
	YPS744_SpB_Rep2	2	SpA	BC07	TTCGTGATT	5076362	25-223	4878887	30-198	ref_SpA	0.9763
95-7-1D	9571D_SpB_Rep1	1	SpB	BC03	AAGAGGATT	4044684	25-225	3888719	30-198	ref_SpB	0.979
	9571D_SpB_Rep2	2	SpB	BC03	AAGAGGATT	3120512	25-224	3034035	30-198	ref_SpB	0.9841
LL2012_014	12014_SpB_Rep1	1	SpB	BC12	TAGGTGGTT	5420440	25-223	5214472	30-199	ref_SpB	0.9734
	12014_SpB_Rep2	2	SpB	BC12	TAGGTGGTT	3760833	25-223	3635493	30-198	ref_SpB	0.9757
MSH-604	MSH604_SpB_Rep1	1	SpB	BC02	TAAGGAGAA	3949870	25-226	3788470	30-198	ref_SpB	0.9779
	MSH604_SpB_Rep2	2	SpB	BC02	TAAGGAGAA	5816822	25-222	5587218	30-198	ref_SpB	0.9791
R13	R13_SpB_Rep1	1	SpB	BC16	TCTGGATGA	5084611	25-225	4874864	30-198	ref_SpB	0.9798
	R13_SpB_Rep2	2	SpB	BC04	TACCAAGAT	7698029	25-224	7527637	30-199	ref_SpB	0.9878
R33	R33_SpB_Rep1	1	SpB	BC18	AGGCAATTG	3408588	25-222	3303906	30-199	ref_SpB	0.9846
	R33_SpB_Rep2	2	SpB	BC06	CTGCAAGTT	3972157	25-224	3849372	30-198	ref_SpB	0.9831
UWOPS_79-140	79140_SpB_Rep1	1	SpB	BC01	CTAAGGTAA	4306858	25-223	4102514	30-198	ref_SpB	0.9781
	79140_SpB_Rep2	2	SpB	BC01	CTAAGGTAA	4784691	25-225	4615043	30-198	ref_SpB	0.9826
WX26	WX26_SpB_Rep1	1	SpB	BC17	TCTATTCGT	4732472	25-222	4552754	30-198	ref_SpB	0.981
	WX26_SpB_Rep2	2	SpB	BC05	CAGAAGGAA	4988953	25-223	4843804	30-198	ref_SpB	0.9842
LL2011_003	11003_SpC_Rep1	1	SpC	BC04	TACCAAGAT	4914588	25-223	4721029	30-199	ref_SpC	0.9794
	11003_SpC_Rep2	2	SpC	BC04	TACCAAGAT	9102885	25-224	8815700	30-198	ref_SpC	0.9847
LL2012_027	12027_SpC_Rep1	1	SpC	BC05	CAGAAGGAA	4857234	25-223	4664336	30-198	ref_SpC	0.9808
	12027_SpC_Rep2	2	SpC	BC05	CAGAAGGAA	4671211	25-223	4508556	30-199	ref_SpC	0.9833
MSH-587-1	MSH587_SpC_Rep1	1	SpC	BC06	CTGCAAGTT	3789647	25-224	3609984	30-198	ref_SpC	0.9777
	MSH587_SpC_Rep2	2	SpC	BC06	CTGCAAGTT	3682105	25-222	3572366	30-198	ref_SpC	98.47%
LL2011_005	11005_SpCi_Rep1	1	SpC*	BC09	TGAGCGGAA	5292517	25-225	5083132	30-198	ref_SpCi	0.9801
	11005_SpCi_Rep2	2	SpC*	BC09	TGAGCGGAA	3418891	25-224	3306267	30-198	ref_SpCi	0.9819
LL2011_006	11006_SpCi_Rep1	1	SpC*	BC14	TTGGAGTGT	5044279	25-224	4849920	30-198	ref_SpCi	0.9811
	11006_SpCi_Rep2	2	SpC*	BC02	TAAGGAGAA	5093638	25-224	4934233	30-198	ref_SpCi	0.9839
LL2012_016	12016_SpCi_Rep1	1	SpC*	BC10	CTGACCGAA	5437281	25-222	5123807	30-198	ref_SpCi	0.9747
	12016_SpCi_Rep2	2	SpC*	BC10	CTGACCGAA	5067809	25-225	4876460	30-198	ref_SpCi	0.9819
LL2012_018	12018_SpCi_Rep1	1	SpC*	BC11	TCCTCGAAT	5187770	25-224	4913085	30-198	ref_SpCi	0.9732
	12018_SpCi_Rep2	2	SpC*	BC11	TCCTCGAAT	3242312	25-224	3127517	30-198	ref_SpCi	0.9803
LL2012_020	12020_SpCi_Rep1	1	SpC*	BC13	TCTAACGGA	4840485	25-226	4677678	30-198	ref_SpCi	0.9821
	12020_SpCi_Rep2	2	SpC*	BC01	CTAAGGTAA	5510144	25-223	5336851	30-198	ref_SpCi	0.9832
LL2013_012	13012_SpCi_Rep1	1	SpC*	BC15	TCTAGAGGT	4419650	25-222	4246721	30-198	ref_SpCi	0.9803
	13012_SpCi_Rep2	2	SpC*	BC03	AAGAGGATT	4507474	25-223	4381889	30-199	ref_SpCi	0.9844
R19	R19_SpD_Rep1	1	SpD	BC22	TTCGAGACG	5418883	25-223	5221519	30-199	ref_SpD1	0.9728
	R19_SpD_Rep2	2	SpD	BC10	CTGACCGAA	5013352	25-223	4818233	30-198	ref_SpD1	0.9666
R20	R20_SpD_Rep1	1	SpD	BC24	AACCTCATT	6194639	25-226	5944925	30-199	ref_SpD1	0.9736
	R20_SpD_Rep2	2	SpD	BC12	TAGGTGGTT	6251743	25-224	6072901	30-198	ref_SpD1	0.9763
R22	R22_SpD_Rep1	1	SpD	BC19	TTAGTCGGA	5311091	25-224	5133501	30-199	ref_SpD1	0.9849
	R22_SpD_Rep2	2	SpD	BC07	TTCGTGATT	5333724	25-223	5165314	30-198	ref_SpD1	0.9839
R24	R24_SpD_Rep1	1	SpD	BC20	CAGATCCAT	6363234	25-224	6168955	30-198	ref_SpD1	0.9862
	R24_SpD_Rep2	2	SpD	BC08	TTCCGATAA	4315420	25-224	4183936	30-199	ref_SpD1	0.9848
WX19	WX19_SpD_Rep1	1	SpD	BC23	TGCCACGAA	5333092	25-223	5138828	30-198	ref_SpD2	0.9824
	WX19_SpD_Rep2	2	SpD	BC11	TCCTCGAAT	4885511	25-226	4711855	30-198	ref_SpD2	0.9828
WX21	WX21_SpD_Rep1	1	SpD	BC21	TCGCAATTA	5849032	25-224	5630546	30-198	ref_SpD2	0.9785
	WX21_SpD_Rep2	2	SpD	BC09	TGAGCGGAA	6011334	25-223	5840349	30-198	ref_SpD2	0.9817
