# Supplementary material for: Hybridization is a recurrent evolutionary stimulus in wild yeast speciation
Source: Nat Commun. 2019 Feb 25;10:923. doi: 10.1038/s41467-019-08809-7 (PMC6389940; doi:10.1038/s41467-019-08809-7)
Supplement: Supplementary file 8 — Supplementary Data 5 [file 41467_2019_8809_MOESM8_ESM.xlsx]

## Sheet: SupplTable7
Data 5 : GO enrichment using GOrilla (1) of pairwise comparisons with ranked gene lists using P-adjust.
Pairwise comparison		GO term	Description	P-value	FDR p-value (2)	Genes
SpB-SpC	Process	GO:0055072	Iron ion homeostasis	2.04E-4	1.49E-1	FIT1, GMC1, FIT2, FRE8, ISU2, FRE4, SIT1, ARN1, CTH1, CCC2, TIS11, FRE2, FRE7, CCC1, ERV1, FRE5, FIT3, FRE1
		GO:0006990	Positive regulation of transcription from RNA polymerase II promoter involved in unfolded protein response	2.01E-4	1.72E-1	HAC1
		GO:0043605	Cellular amide catabolic process	9.86E-4	4.59E-1	DAL4, DAL2, DUR1/2, DAL7, DUR3, DAL3
		GO:0070940	Dephosphorylation of RNA polymerase II C-terminal domain	3.33E-4	2.13E-1	RTR2, SSU72, RTR1, FCP1, TFG1
		GO:0015891	Siderophore transport	7.44E-5	1.27E-1	ARN1, FIT1, FIT2, FRE4, SIT1, FIT3
		GO:0061158	3'-UTR-mediated mRNA destabilization	7.71E-4	3.95E-1	CTH1, TIS11, NGR1
	Function	GO:0000293	Ferric-chelate reductase activity	2.06E-4	5.04E-1	FRE2, FRE8, FRE7, FRE4, FRE5, FRE1
		GO:0004450	Isocitrate dehydrogenase (NADP+) activity	6.67E-4	5.42E-1	IDP3, IDP1
	Component	GO:0005887	Integral component of plasma membrane	2.58E-5	2.68E-2	STE2, MMP1, GMC1, YPR003C, VBA3, OPY2, YET1, SIT1, CCC2, ARN1, PMA2, PMA1, GIT1, YGR125W, ENA1, GAL2, STL1, LAS21, IP5, YGL114W, VBA4, HIP1, ZRT1, PS1, DUR3, YHK8, YET3, OPT1, BAP2, SKG6, AGP3, YVC1
		GO:0005619	Ascospore wall	7.41E-4	1.54E-1	CRR1, SPR28, SSP2, RRT12, YOL047C
Pairwise comparison		GO term	Description	P-value	FDR p-value (2)	Genes
SpC-SpC*	Process	GO:0006865	Amino acid transport	5.59E-5	8.18E-3	BAP3, MMP1, VBA3, GNP1, LST4, VBA2, AGP3, BAP2
		GO:0043605	Cellular amide catabolic process	2.62e-07	0.000268	DAL4, DUR1/2, DAL7, DAL3, DUR3
		GO:0000256	Allantoin metabolic and catabolic process	4.98e-06	0.0015	DAL4, DAL2, DUR1/2, DAL7, DAL3
		GO:0019748	Secondary metabolic process	6.29e-09	3.22e-05	PAD1, MET3, CYS4, MET14, BNA4, MET5 ,POT1, MET10, MET16, FDC1
		GO:0019379	Sulfate assimilation, phosphoadenylyl sulfate reduction by phosphoadenylyl-sulfate reductase (thioredoxin)	0.00041	0.0488	MET3, MET14, MET16
		GO:0009086	Methionine biosynthetic process	1.73e-06	0.000633	MET17, YHR112C, MET3, MET30, MET14, ARO9, MET28, MET5, MET6, SAM4, MET1, MET2, ADI1, IRC7, MET16, MET10, MET8
	Function	GO:0015171	Amino acid transmembrane transporter activity	0.000142	0.116	BAP3, MMP1, VBA3, GNP1, VBA2, BAP2, AGP3
		GO:0015291	Secondary active transmembrane transporter activity	0.000355	0.217	BAP3, MMP1, GAL2, SMF1, STL1, DAL4, GNP1, PHO84, DUR3, OPT1, AGP3, BAP2
		GO:0015318	Inorganic molecular entity transmembrane transporter activity	0.000384	0.187	GMC1, BAP3, MMP1, GAL2, SMF1, VBA3, STL1, GNP1, VBA2, DAL4, ZRT2, AGP3, BAP2, ALR2
		GO:0015075	Ion transmembrane transporter activity	0.000559	0.228	GMC1, MMP1, FLC3, VBA3, GNP1, SUL1, VBA2, YPR011C, COX12, MFM1, YDR090C, ENA1, HSP30, BAP3, GAL2, SMF1, YOR378W, STL1 , SSU1, DAL4, PHO84, DUR3, ZRT2, AGP3, BAP2, ALR2
		GO:0015293	Symporter activity	0.000765	0.267	GAL2, SMF1, DAL4, STL1, PHO84, DUR3, ESBP6, HXT5, FUR4
	Component	GO:0005886	Plasma membrane	0.000288	0.15	71 genes (including PTR3, STP2)
		GO:0005887	Integral component of plasma membrane	0.000148	0.154	BAP3, GMC1, MMP1, GAL2, STE3 , STL1, VBA3, GNP1, SUL1, VBA2, PHO84, DUR3, QDR1, OPT1, BAP2, AGP3, ENA1
Pairwise comparison		GO term	Description	P-value	FDR p-value (2)	Genes
SpD1-SpB	Process	GO:1901607	Alpha-amino acid biosynthetic process	0.000168	0.431	ARG5,6, IDH1, ARG7, AGX1, LYS2, ARO8, PRO1, SHM1, TRP3, YHR033W, YS20, YLL058W, HIS1, ASN2, TYR1, HOM2, GLY1, LPD1, HIS7, ORT1, ACO2, MET30, GDH3, PRO3, HIS5, ARG1, STR3, ARO9, MET22, MET28, LEU3, PUT1, MEU1, MRI1, LEU2, SER3, THR4, PUT2, TRP1, LYS1, SER2, CYS3, LYS12, ADE3
		GO:0008652	Cellular amino acid biosynthetic process	6.61e-05	0.34	ARG5, IDH1, ARG7, AGX1, GCN4, LYS2, ARO8, PRO1, SHM1, TRP3, YHR033W, LYS20, YLL058W, HIS1, ASN2, TYR1, HOM2, ARO3, GLY1, LPD1, HIS7, ORT1, ACO2, MET30, GDH3, PRO3, HIS5, ARG1, STR3, ARO9, MET22, MET28, LEU3, PUT1, ALD2, MEU1, MRI1, LEU2, SER3, THR4, PUT2, TRP1, LYS1, SER2, CYS3, LYS12, ADE3
		GO:0070262	Peptidyl-serine dephosphorylation	0.000348	0.298	PPH22, PPH21
	Function	GO:0050662	Coenzyme binding	0.000685	1	ARG5, IDH1, TDH2, CHA1, DLD3, ARO8, YJL045W, SHM1, ARI1, GAD1, AIM33, ALO1, SMM1, ERG1, YPL113C, OYE2, SDH1, LOT6, YER152C, ARO10, STR3, IDP3, YGL039W, ARO9, HST4, PUT1, THR4, SER3, AAT1, FDH1, YEL020C, LYS12
		GO:0034737	Ergosterol O-acyltransferase activity	0.000909	1	ARE1, ARE2
	Component	GO:0045282	Plasma membrane succinate dehydrogenase complex	0.000428	0.448	YJL045W, SDH1
Pairwise comparison		GO term	Description	P-value	FDR p-value (2)	Genes
SpD2-SpB	Process	GO:0042254	Ribosome biogenesis	7.2e-24	1.85e-20	99 genes
		GO:0006364	rRNA processing	2.07e-13	2.13e-10	103 genes
		GO:0000447	endonucleolytic cleavage in ITS1 to separate SSU-rRNA from 5.8S rRNA and LSU-rRNA from tricistronic rRNA transcript (SSU-rRNA, 5.8S rRNA, LSU-rRNA)	2.1e-07	8.29e-05	DBP8, LCP5, FCF2, RRS1, KRR1, NOP19, UTP23, ROK1, RRP5, PNO1, UTP18, UTP11, UTP7, BUD23, UTP13, SAS10, RPS21A, EMG1, ENP1, MRD1, PWP2, NOP58, NOP14, RCL1
		GO:0042823	Pyridoxal phosphate biosynthetic process	0.000222	0.0423	BUD16, SNZ1, SNO1
	Function	GO:0004004	ATP-dependent RNA helicase activity	0.000991	0.347	DBP8, FAL1, HCA4, TIF1, DHH1, SPB4, RRP3, DBP3, HAS1, ROK1, DBP6, MTR4, DHR2, PRP43, PRP28, DBP10, PRP16, DBP7
	Component	GO:0005730	Nucleolus	9.88e-20	5.18e-17	117 genes
Pairwise comparison		GO term	Description	P-value	FDR p-value (2)	Genes
SpD1-SpC*	Process	GO:1901606	Alpha-amino acid catabolic process	6.61e-05	0.34	ALT2, ARO10, BNA3, ASP1, BNA7, PDC1, GDH2, PUT1, DTD1, GAD1, XBP1, AAT1, GCV3, PDC5, GLY1, BNA4, CAR1, IRC7, GCV2, SWI6
		GO:0070262	Peptidyl-serine dephosphorylation	0.000348	0.447	PPH22, PPH21
	Function	GO:0140110	Transcription regulator activity	0.000832	1	SSL2, HAC1, MAL33, TAF13, CRF1, ARG81, GIS1, PDR1, RGM1, SFL1, YPL113C, TYE7, URE2, SKN7, NUP159, SPT20, ASP1, TEC1, AZF1, YNR063W, XBP1, CBF1, HCM1, YRR1, SOH1, SUB1
Pairwise comparison		GO term	Description	P-value	FDR p-value (2)	Genes
SpD2-SpC*	Process	GO:0015802	Basic amino acid transport	0.000258	0.133	VBA3, VBA2, VBA4
		GO:0002181	Cytoplasmic translation	2.67e-06	0.00229	RPS0B, RPL2B, RPL17A, RPL17B, RPS25B, RBG1, RPL36A, RPL22B, RPS28B, RPL36B, RPL23B, RPL38, RPS16A, RPL34A, RPL12A, RPS7B, RPS22A, RPL16A, RPS21A, RPL26A, RPS17B, RPL27B, RPL13A, RPS19A, RPL42B, RPS1A, RPL31A, RPL28, RPS18B, RPS4B, RPL19A, RPS31, RPL43A, RLP7, RPL6B, RPS15, RPS29B, RPP2A, RPL11B, RPS29A, RPS5, RPS25A, RPL37A, SSB1, RPS7A, RPS24A
		GO:0042254	Ribosome biogenesis	5.89e-08	0.000151	68 genes
		GO:0071211	Protein targeting to vacuole involved in autophagy	0.000305	0.143	ATG8, ATG34, ATG13
		GO:0000447	Endonucleolytic cleavage in ITS1 to separate SSU-rRNA from 5.8S rRNA and LSU-rRNA from tricistronic rRNA transcript (SSU-rRNA, 5.8S rRNA, LSU-rRNA)	0.00012	0.0881	DBP8, RPS0B, ESF2, RPS18B, RRS1, KRR1, ROK1, RRP5, PNO1, UTP18, UTP11, UTP7, BUD23, UTP13, UTP6, RPS21A, ENP1, PWP2, NOP14
	Function	GO:0015174	Basic amino acid transmembrane transporter activity	0.000163	0.4	VBA3, VBA2, VBA4
	Component	GO:0000329	Fungal-type vacuole membrane	0.000849	0.0742	FRE8, VMA10, VBA3, VAC8, ATG8, VBA2, VBA4, YPL162C
Pairwise comparison		GO term	Description	P-value	FDR p-value (2)	Genes
SpD1-SpD2	Process	GO:1901605	Alpha-amino acid metabolic process	6.31e-06	0.00216	ARG5, LYS21, LYS2, ARO8, BNA2, PDC1, LYS20, GAD1, ASN2, GCV3, LAP3, CAR1, ARO10, ARG1, ARO9, MET22, PUT1, GDH2, MEU1, LEU9, STR2, SER3, THR4, DSD1, AAT1, CAR2, IRC7, IDP1, SNO1, LYS12
		GO:0000447	Endonucleolytic cleavage in ITS1 to separate SSU-rRNA from 5.8S rRNA and LSU-rRNA from tricistronic rRNA transcript (SSU-rRNA, 5.8S rRNA, LSU-rRNA)	0.000194	0.0356	DBP8, LCP5, ESF2, KRR1, ROK1, RRP5, UTP18, UTP11, UTP10, BUD23, UTP13, UTP6, SAS10, RPS21A, ENP1, MRD1, NOP14
		GO:0006364	rRNA processing	2.52e-14	6.48e-11	102 genes
			Ribosome biogenesis	3.18e-14	5.44e-11	81 genes
		GO:0000054	Ribosomal subunit export from nucleus	0.000622	0.0865	SSB2, GSP2, LSG1, BUD23, ARB1, ARX1, BCP1, NOP53, SSB1, SDA1, RPF1, NUP1
	Component	GO:0005730	Nucleolus	1.44e-12	7.54e-10	102 genes
References:
(1) Eden E, Navon R, Steinfeld I, Lipson D, Yakhini Z. 2009. GOrilla: a tool for discovery and visualization of enriched GO terms in ranked gene lists. BMC Bioinformatics 10:48.
(2) Benjamini Y, Hochberg Y. 1995. Controlling the False Discovery Rate: A Practical and Powerful Approach to Multiple Testing. Journal of the Royal Statistical Society. Series B (Methodological) 57:289-300.
