# Supplementary material for: Hybridization is a recurrent evolutionary stimulus in wild yeast speciation
Source: Nat Commun. 2019 Feb 25;10:923. doi: 10.1038/s41467-019-08809-7 (PMC6389940; doi:10.1038/s41467-019-08809-7)
Supplement: Supplementary file 9 — Supplementary Data 6 [file 41467_2019_8809_MOESM9_ESM.xlsx]

## Sheet: SupplTable14
Data 6: Reproductive isolation from spore viability of intra- and inter-lineage crosses.
CrossID	Cross	Parent 1 (Mating type a)	Parent 1 (Mating type alpha)	Total spore counts from 24 tetrads	Fertility	Reference
1	SpD1xSpC*	M2	LL2011_006	52	0.542	This study
2	SpD1xSpC*	M2	LL2012_018	56	0.583	This study
3	SpD1xSpC	M2	LL2011_002	50	0.521	This study
4	SpD1xSpC	M2	LL2011_004	39	0.406	This study
5	SpD1xSpB	M2	UWOPS_91_202	37	0.385	This study
6	SpD1xSpB	M2	LL2012_021	46	0.479	This study
7	SpD1xSpD1	M2	M2	73	0.76	This study
8	SpD1xSpC*	M2	LL2012_016	49	0.51	This study
9	SpD1xSpC	M2	LL2012_011	49	0.51	This study
10	SpD1xSpB	M2	LL2012_028	35	0.365	This study
21	SpD1xSpC*	R22	LL2011_006	51	0.531	This study
22	SpD1xSpC*	R22	LL2012_016	52	0.542	This study
23	SpD1xSpC	R22	LL2012_011	49	0.51	This study
24	SpD1xSpC	R22	LL2011_004	32	0.333	This study
25	SpD1xSpB	R22	LL2012_028	23	0.24	This study
26	SpD1xSpB	R22	UWOPS_91_202	32	0.333	This study
27	SpD1xSpD1	R22	M2	58	0.604	This study
29	SpD1xSpD1	R22	R22	55	0.573	This study
30	SpD1xSpC*	R22	LL2012_018	81	0.844	This study
31	SpD1xSpC	R22	LL2011_002	37	0.385	This study
32	SpD1xSpB	R22	LL2012_021	46	0.479	This study
33	SpD2xSpC*	WX20	LL2011_006	65	0.677	This study
34	SpD2xSpC*	WX20	LL2012_016	60	0.625	This study
35	SpD2xSpC	WX20	LL2012_011	20	0.208	This study
36	SpD2xSpC	WX20	LL2011_004	31	0.323	This study
37	SpD2xSpB	WX20	UWOPS_91_202	32	0.333	This study
38	SpD2xSpB	WX20	LL2012_021	37	0.385	This study
39	SpD2xSpD1	WX20	M2	38	0.396	This study
41	SpD2xSpD1	WX20	R22	43	0.448	This study
42	SpD2xSpD2	WX20	WX20	92	0.958	This study
43	SpD2xSpC*	WX20	LL2012_018	71	0.74	This study
44	SpD2xSpC	WX20	LL2011_002	33	0.344	This study
45	SpD2xSpB	WX20	LL2012_028	27	0.281	This study
46	SpD2xSpC*	R21	LL2011_006	74	0.771	This study
47	SpD2xSpC*	R21	LL2012_016	78	0.813	This study
48	SpD2xSpC	R21	LL2011_002	26	0.271	This study
49	SpD2xSpC	R21	LL2012_011	28	0.292	This study
50	SpD2xSpB	R21	UWOPS_91_202	18	0.188	This study
51	SpD2xSpB	R21	LL2012_021	46	0.479	This study
52	SpD2xSpD1	R21	M2	61	0.635	This study
54	SpD2xSpD1	R21	R22	92	0.958	This study
55	SpD2xSpD2	R21	WX20	87	0.906	This study
56	SpD2xSpD2	R21	R21	92	0.958	This study
57	SpD2xSpC*	R21	LL2012_018	75	0.781	This study
58	SpD2xSpC	R21	LL2011_004	36	0.375	This study
59	SpD2xSpB	R21	LL2012_028	4	0.042	This study
60	SpDHxSpC*	WX21	LL2011_006	73	0.76	This study
61	SpDHxSpC*	WX21	LL2012_018	80	0.833	This study
62	SpDHxSpC*	WX21	LL2012_016	61	0.635	This study
63	SpDHxSpC	WX21	LL2011_002	34	0.354	This study
64	SpDHxSpC	WX21	LL2012_011	30	0.313	This study
65	SpDHxSpC	WX21	LL2011_004	0	NA	This study
66	SpDHxSpB	WX21	LL2012_028	16	0.167	This study
67	SpDHxSpB	WX21	UWOPS_91_202	42	0.438	This study
68	SpDHxSpB	WX21	LL2012_021	48	0.5	This study
69	SpDHxSpD1	WX21	M2	48	0.5	This study
71	SpDHxSpD1	WX21	R22	50	0.521	This study
72	SpDHxSpD2	WX21	WX20	83	0.865	This study
73	SpDHxSpD2	WX21	R21	82	0.854	This study
74	Wild_SpD1	M2	M2	77	0.802	This study
75	Wild_SpD1	R22	R22	79	0.823	This study
76	Wild_SpD1	R23	R23	0	NA	This study
77	Wild_SpD1	R24	R24	77	0.802	This study
78	Wild_SpD2	M3	M3	26	0.271	This study
79	Wild_SpD2	WX21	WX21	46	0.479	This study
80	Wild_SpD2	M1	M1	81	0.844	This study
81	Wild_SpD2	B3	B3	31	0.323	This study
82	Wild_SpD2	R19	R19	87	0.906	This study
83	Wild_SpD2	R20	R20	89	0.927	This study
84	Wild_SpD2	R21	R21	92	0.958	This study
85	Wild_SpD2	WX19	WX19	93	0.969	This study
86	Wild_SpD2	WX20	WX20	74	0.771	This study
87	SpD1xSpBf	M2	LL2012_014	67	0.698	This study
88	SpD1xSpBf	M2	LL2013_183	74	0.771	This study
89	SpD1xSpBf	R22	LL2012_014	75	0.781	This study
90	SpD1xSpBf	R22	LL2013_183	74	0.771	This study
91	SpD2xSpBf	WX20	LL2012_014	54	0.563	This study
92	SpD2xSpBf	WX20	LL2013_183	50	0.521	This study
93	SpD2xSpBf	R21	LL2012_014	68	0.708	This study
94	SpD2xSpBf	R21	LL2013_183	62	0.646	This study
95	SpDHxSpBf	WX21	LL2012_014	36	0.375	This study
96	SpDHxSpBf	WX21	LL2013_183	49	0.51	This study
97	SpBfxSpB	LL12_014	MSH_604	88	0.917	Leducq et al. 2016
98	SpBfxSpB	LL12_014	yHKS226	68	0.708	Leducq et al. 2016
99	SpBfxSpB	LL13_183	LL2012_021	38	0.396	Leducq et al. 2016
100	SpBfxSpB	LL12_014	LL2012_028	38	0.396	Leducq et al. 2016
101	SpBfxSpB	LL12_014	yHBJ1	76	0.792	Leducq et al. 2016
102	SpBfxSpBf	LL12_014	LL2012_014	96	1	Leducq et al. 2016
103	SpBfxSpBf	LL12_014	LL2013_183	82	0.854	Leducq et al. 2016
104	SpBfxSpBf	LL13_183	LL2013_183	44	0.458	Leducq et al. 2016
105	SpBfxSpC	LL12_014	LL2011_007	44	0.458	Leducq et al. 2016
106	SpBfxSpC	LL13_183	MSH_587_1	25	0.26	Leducq et al. 2016
107	SpBfxSpC	LL13_183	yHKS225	11	0.115	Leducq et al. 2016
108	SpBfxSpC	LL13_183	LL2012_019	23	0.24	Leducq et al. 2016
109	SpBfxSpC	LL12_014	LL2011_001	30	0.313	Leducq et al. 2016
110	SpBfxSpC	LL13_183	LL2012_027	23	0.24	Leducq et al. 2016
111	SpBfxSpC*	LL12_014	LL2011_005	38	0.396	Leducq et al. 2016
112	SpBfxSpC*	LL13_183	LL2011_006	28	0.292	Leducq et al. 2016
113	SpBfxSpC*	LL12_014	LL2012_016	48	0.5	Leducq et al. 2016
114	SpBfxSpC*	LL13_183	LL2013_010	18	0.188	Leducq et al. 2016
115	SpBfxSpC*	LL13_183	yHKS414	26	0.271	Leducq et al. 2016
116	SpBfxSpB	MSH_604	MSH_604	90	0.938	Leducq et al. 2016
117	SpBfxSpB	yHKS226	yHKS226	10	0.104	Leducq et al. 2016
118	SpBfxSpB	LL12_021	LL2012_021	64	0.667	Leducq et al. 2016
119	SpBfxSpB	LL12_028	LL2012_028	89	0.927	Leducq et al. 2016
120	SpBfxSpB	yHBJ1	yHBJ1	96	1	Leducq et al. 2016
121	SpBfxSpC*	yHBJ1	yHKS414	24	0.25	Leducq et al. 2016
122	SpBfxSpC*	LL12_028	LL2011_006	14	0.146	Leducq et al. 2016
123	SpBfxSpC*	LL12_028	LL2013_012	15	0.156	Leducq et al. 2016
124	SpC*xSpC	LL11_005	LL2011_007	43	0.448	Leducq et al. 2016
125	SpC*xSpC	LL11_006	LL2011_008	93	0.969	Leducq et al. 2016
126	SpC*xSpC	LL13_010	LL2011_001	35	0.365	Leducq et al. 2016
127	SpC*xSpC*	yHKS414	LL2013_010	90	0.938	Leducq et al. 2016
128	SpC*xSpC*	LL11_005	LL2011_005	96	1	Leducq et al. 2016
129	SpC*xSpC*	LL11_005	LL2011_006	93	0.969	Leducq et al. 2016
130	SpC*xSpC*	LL11_006	LL2011_006	42	0.438	Leducq et al. 2016
131	SpC*xSpC*	LL12_016	LL2012_016	95	0.99	Leducq et al. 2016
132	SpC*xSpC*	LL12_018	LL2012_018	28	0.292	Leducq et al. 2016
133	SpC*xSpC*	LL13_010	LL2013_012	86	0.896	Leducq et al. 2016
134	SpC*xSpC*	LL13_010	LL2013_010	94	0.979	Leducq et al. 2016
135	SpC*xSpC*	LL13_012	LL2011_005	94	0.979	Leducq et al. 2016
136	SpC*xSpC*	LL13_010	LL2011_006	90	0.938	Leducq et al. 2016
137	SpC*xSpC*	LL13_012	LL2012_016	94	0.979	Leducq et al. 2016
138	SpC*xSpC*	yHKS414	LL2011_005	89	0.927	Leducq et al. 2016
139	SpC*xSpC*	yHKS414	LL2012_018	91	0.948	Leducq et al. 2016
140	SpC*xSpC*	yHKS414	LL2013_012	85	0.885	Leducq et al. 2016
141	SpBxSpC	MSH_587_1	MSH_604	39	0.406	Leducq et al. 2016
142	SpBxSpC	yHKS225	yHKS226	25	0.26	Leducq et al. 2016
143	SpBxSpC	LL12_019	LL2012_021	35	0.365	Leducq et al. 2016
144	SpCxSpC	LL11_007	LL2011_007	94	0.979	Leducq et al. 2016
145	SpCxSpC	LL11_007	LL2011_008	93	0.969	Leducq et al. 2016
146	SpCxSpC	LL11_008	LL2011_008	96	1	Leducq et al. 2016
147	SpCxSpC	MSH_587_1	MSH_587_1	94	0.979	Leducq et al. 2016
148	SpCxSpC	yHKS225	yHKS225	95	0.99	Leducq et al. 2016
149	SpCxSpC	LL12_019	LL2012_019	96	1	Leducq et al. 2016
150	SpCxSpC	LL11_001	LL2011_001	94	0.979	Leducq et al. 2016
151	SpCxSpC	LL11_012	LL2011_001	53	0.552	Leducq et al. 2016
152	SpCxSpC	LL11_012	LL2011_012	93	0.969	Leducq et al. 2016
153	SpC*xSpC	LL12_019	LL2012_018	47	0.49	Leducq et al. 2016
154	SpC*xSpC	MSH_604	LL2011_006	44	0.458	Leducq et al. 2016
155	SpBxSpB	YHBJ1	LL2012_028	43	0.448	Charron et al. 2014
156	SpBxSpB	YPS484	UWOPS_79_140	69	0.719	Charron et al. 2014
157	SpBxSpB	UWOPS_91_202	LL2012_021	66	0.688	Charron et al. 2014
158	SpBxSpB	UWOPS_79_140	LL2012_021	82	0.854	Charron et al. 2014
159	SpBxSpB	YPS484	LL2012_021	74	0.766	Charron et al. 2014
160	SpBxSpB	LL2012_029	YHBJ1	34	0.354	Charron et al. 2014
161	SpBxSpB	UWOPS_91_202	YHBJ1	53	0.552	Charron et al. 2014
162	SpBxSpB	LL2012_029	LL2012_021	49	0.51	Charron et al. 2014
163	SpBxSpB	UWOPS91.202	LL2012_028	37	0.385	Charron et al. 2014
164	SpBxSpC	YPS667	YHBJ1	49	0.51	Charron et al. 2014
165	SpBxSpC	LL2011_002	UWOPS_79_140	47	0.49	Charron et al. 2014
166	SpBxSpC	YPS484	MSH_587_1	47	0.49	Charron et al. 2014
167	SpBxSpC*	LL2012_016	LL2012_021	43	0.448	Charron et al. 2014
168	SpBxSpC*	LL2012_018	LL2012_021	44	0.458	Charron et al. 2014
169	SpBxSpC*	LL2012_029	LL2011_006	48	0.5	Charron et al. 2014
170	SpBxSpC*	LL2011_005	LL2012_028	29	0.302	Charron et al. 2014
171	SpBxSpC	YPS484	YPS667	62	0.651	Charron et al. 2014
172	SpBxSpC	UWOPS_79_140	LL2011_009	50	0.516	Charron et al. 2014
173	SpBxSpC	YPS484	LL2012_004	26	0.266	Charron et al. 2014
174	SpBxSpC	YPS484	LL2011_011	42	0.438	Charron et al. 2014
175	SpBxSpC	UWOPS_91_202	MSH_587_1	58	0.604	Charron et al. 2014
176	SpBxSpC	LL2012_021	LL2011_011	37	0.385	Charron et al. 2014
177	SpBxSpC	LL2012_028	MSH_587_1	19	0.198	Charron et al. 2014
178	SpBxSpC	LL2012_028	LL2011_002	13	0.135	Charron et al. 2014
179	SpBxSpC	LL2012_028	LL2011_004	33	0.344	Charron et al. 2014
180	SpBxSpC*	LL2012_028	LL2012_016	27	0.281	Charron et al. 2014
181	SpBxSpC	LL2012_021	LL2012_004	22	0.229	Charron et al. 2014
182	SpBxSpC	UWOPS_91_202	LL2012_004	27	0.281	Charron et al. 2014
183	SpBxSpC	UWOPS_91_202	LL2011_001	20	0.208	Charron et al. 2014
184	SpBxSpC*	UWOPS_91_202	LL2012_018	53	0.552	Charron et al. 2014
185	SpBxSpC	UWOPS_91_202	LL2011_011	43	0.448	Charron et al. 2014
186	SpCxSpC	YPS667	YPS667	92	0.958	Charron et al. 2014
187	SpC*xSpC*	LL2011_005	LL2012_016	82	0.854	Charron et al. 2014
188	SpC*xSpC*	LL2012_016	LL2012_018	88	0.917	Charron et al. 2014
189	SpC*xSpC	LL2011_005	LL2011_001	19	0.198	Charron et al. 2014
190	SpCxSpC	MSH_587_1	YPS667	65	0.682	Charron et al. 2014
191	SpC*xSpC	LL2011_006	LL2011_011	42	0.438	Charron et al. 2014
192	SpC*xSpC	LL2011_006	LL2012_011	47	0.49	Charron et al. 2014
193	SpC*xSpC	LL2012_016	YPS667	59	0.615	Charron et al. 2014
194	SpCxSpC	LL2012_004	LL2011_009	50	0.526	Charron et al. 2014
195	SpCxSpC	YPS667	LL2011_009	63	0.661	Charron et al. 2014
196	SpC*xSpC	LL2012_016	LL2011_002	42	0.438	Charron et al. 2014
197	SpC*xSpC	LL2011_005	MSH_587_1	38	0.396	Charron et al. 2014
198	SpCxSpC	LL2011_002	LL2012_004	50	0.521	Charron et al. 2014
199	SpC*xSpC	LL2012_016	LL2011_009	45	0.469	Charron et al. 2014
200	SpCxSpC	LL2011_009	LL2011_011	80	0.833	Charron et al. 2014
201	SpC*xSpC	LL2011_005	LL2012_006	45	0.469	Charron et al. 2014
202	SpC*xSpC	LL2012_016	LL2011_004	47	0.49	Charron et al. 2014
203	SpC*xSpC	LL2011_006	LL2012_018	86	0.896	Charron et al. 2014
204	SpC*xSpC	LL2011_006	MSH_587_1	41	0.427	Charron et al. 2014
205	SpC*xSpC	LL2011_006	LL2011_002	38	0.396	Charron et al. 2014
206	SpC*xSpC	LL2011_006	LL2011_004	35	0.365	Charron et al. 2014
207	SpCxSpC	LL2012_011	LL2012_018	49	0.51	Charron et al. 2014
208	SpCxSpC	LL2012_011	MSH_587_1	88	0.917	Charron et al. 2014
209	SpCxSpC	LL2012_011	LL2011_002	87	0.906	Charron et al. 2014
210	SpCxSpC	LL2012_011	LL2011_004	89	0.927	Charron et al. 2014
211	SpCxSpC	LL2011_004	LL2011_011	94	0.979	Charron et al. 2014
212	SpCxSpC	LL2011_004	LL2012_004	38	0.396	Charron et al. 2014
213	SpC*xSpC	LL2011_004	LL2012_018	37	0.385	Charron et al. 2014
214	SpCxSpC	LL2011_004	LL2011_001	43	0.448	Charron et al. 2014
215	SpC*xSpC	LL2012_006	LL2012_016	45	0.469	Charron et al. 2014
216	SpCxSpC	LL2012_006	MSH_587_1	93	0.969	Charron et al. 2014
217	SpCxSpC	LL2012_006	LL2011_002	87	0.906	Charron et al. 2014
218	SpCxSpC	LL2012_006	LL2011_004	84	0.875	Charron et al. 2014
219	SpC*xSpC	LL2011_001	LL2012_016	23	0.24	Charron et al. 2014
220	SpCxSpC	LL2011_001	MSH_587_1	50	0.521	Charron et al. 2014
221	SpCxSpC	LL2011_001	LL2011_002	52	0.542	Charron et al. 2014
222	SpC*xSpC	LL2012_018	LL2011_005	75	0.781	Charron et al. 2014
References:
Leducq J-B, Nielly-Thibault L, Charron G, Eberlein C, Verta J-P, Samani P, Sylvester K, Hittinger CT, Bell G, Landry CR. 2016. Speciation driven by hybridization and chromosomal plasticity in a wild yeast. Nature Microbiology 1:15003.
Charron G, Leducq JB, Landry CR. 2014. Chromosomal variation segregates within incipient species and correlates with reproductive isolation. Mol Ecol 23:4362-4372.
